# Supplementary material for: Genetic dissection of stem and leaf rachis prickles in diploid rose using a pedigree-based QTL analysis
Source: Front Plant Sci. 2024 Sep 18;15:1356750. doi: 10.3389/fpls.2024.1356750 (PMC11445041; doi:10.3389/fpls.2024.1356750)
Supplement: Supplementary file 7 [file Table2.xlsx]

## Sheet: Supplementary Table 8
Supplementary Table 8. List of candidate genes located in the genomic region of the QTLs on chromosomes 2, 3, 4, and 6 based on the Rosa chinensis genome v1.0 (Hibrand Saint-Oyant et al., 2018), derived from the Genome Database for Rosaceae (GDR).
Gene ID	Chromosome	Start position (bp)	End position (bp)	Gene annotation	Gene function
RC2G0049100	2	3723698	3727518	Protein of unknown function DUF92	Cellular Component:integral component of membrane
RC2G0049200	2	3728049	3731407	Protein phosphatase 2A regulatory B subunit family protein	Biological Process:signal transduction
RC2G0049200	2	3728049	3731407	NAD(P)-linked oxidoreductase superfamily protein	Biological Process:signal transduction
RC2G0049400	2	3733770	3735156	WUSCHEL related homeobox 1	Biological Process:regulation of transcription, DNA-templated
RC2G0049400	2	3733770	3735156	AUX/IAA transcriptional regulator family protein	Biological Process:regulation of transcription, DNA-templated
RC2G0049500	2	3755165	3759098	fatty acyl-ACP thioesterases B	Biological Process:fatty acid biosynthetic process
RC2G0049700	2	3787711	3788793	basic helix-loop-helix (bHLH) DNA-binding superfamily protein	Biological Process:DNA catabolic process, endonucleolytic
RC2G0049700	2	3787711	3788793	Spo11/DNA topoisomerase VI	Biological Process:DNA catabolic process, endonucleolytic
RC2G0049800	2	3790060	3804221	DNAJ heat shock N-terminal domain-containing protein	Molecular Function:binding
RC2G0050000	2	3812129	3812512	Coatomer	Biological Process:intracellular protein transport
RC2G0050300	2	3880032	3881438	HXXXD-type acyl-transferase family protein	Molecular Function:transferase activity, transferring acyl groups other than amino-acyl groups
RC2G0050400	2	3881907	3887049	Major facilitator superfamily protein	Biological Process:transmembrane transport
RC2G0050500	2	3898322	3902377	RNA-binding protein-related	Biological Process:regulation of transcription, DNA-templated
RC2G0050700	2	3913063	3918592	Enoyl-CoA hydratase/isomerase family	Biological Process:fatty acid beta-oxidation
RC2G0051100	2	3944000	3944950	phloem protein 2-B12	Molecular Function:protein binding
RC2G0051200	2	3950692	3953033	RHO guanyl-nucleotide exchange factor 9	Molecular Function:Rho guanyl-nucleotide exchange factor activity
RC2G0051400	2	3961956	3963181	Dynein light chain type 1 family protein	Biological Process:microtubule-based process
RC2G0051700	2	3975952	3978837	phosphoenolpyruvate carboxylase 3	Biological Process:carbon fixation
RC2G0052400	2	4006208	4008750	plastidic type i signal peptidase 1	Biological Process:proteolysis
RC2G0052600	2	4024970	4026226	BSD domain (BTF2-like transcription factors	Biological Process:nucleotide-excision repair
RC2G0052800	2	4031288	4033564	Peroxisomal membrane 22 kDa (Mpv17/PMP22) family protein	Cellular Component:integral component of membrane
RC2G0052900	2	4034146	4037763	Adenine nucleotide alpha hydrolases-like superfamily protein	Biological Process:tRNA processing
RC2G0053000	2	4037849	4043070	SITE-1 protease	Biological Process:proteolysis
RC2G0053100	2	4043746	4047337	proline extensin-like receptor kinase 1	Biological Process:protein phosphorylation
RC2G0053300	2	4067887	4071133	AAA-type ATPase family protein / ankyrin repeat family protein	Molecular Function:ATP binding
RC2G0053600	2	4079143	4079651	Zinc-binding ribosomal protein family protein	Biological Process:translation
RC2G0053700	2	4080847	4082740	polyol/monosaccharide transporter 5	Biological Process:transmembrane transport
RC2G0053800	2	4087474	4089626	polyol/monosaccharide transporter 5	Biological Process:transmembrane transport
RC2G0054100	2	4114534	4115328	Expressed protein	Molecular Function:nucleotide phosphatase activity, acting on free nucleotides
RC2G0054400	2	4177165	4179773	Flavin-binding monooxygenase family protein	Biological Process:oxidation-reduction process
RC2G0054500	2	4202220	4203437	heat shock transcription factor C1	Biological Process:regulation of transcription, DNA-templated
RC2G0054600	2	4214874	4219443	ATP binding microtubule motor family protein	Biological Process:microtubule-based movement
RC2G0055000	2	4227551	4230857	S-locus lectin protein kinase family protein	Biological Process:protein phosphorylation
RC2G0055100	2	4232087	4233146	lectin protein kinase family protein	Biological Process:protein phosphorylation
RC2G0055400	2	4239394	4242796	Regulator of Vps4 activity in the MVB pathway protein	Biological Process:protein transport
RC2G0055600	2	4245673	4248110	RAB homolog 1	Molecular Function:GTP binding
RC2G0055800	2	4265035	4267020	transcription factor IIIA	Molecular Function:nucleic acid binding
RC2G0055900	2	4267022	4267725	transcription factor IIIA	Molecular Function:nucleic acid binding
RC2G0056400	2	4306753	4313361	Protein kinase family protein	Biological Process:protein phosphorylation
RC2G0056800	2	4344477	4348450	aldehyde dehydrogenase 2C4	Biological Process:metabolic process
RC2G0056900	2	4349562	4353972	aldehyde dehydrogenase 2C4	Biological Process:metabolic process
RC2G0057000	2	4366354	4369937	aldehyde dehydrogenase 2C4	Biological Process:metabolic process
RC2G0057100	2	4370752	4371505	multiprotein bridging factor 1C	Molecular Function:DNA binding
RC2G0057200	2	4381502	4388747	MUTS homolog 7	Biological Process:mismatch repair
RC2G0057300	2	4389056	4393238	GNOM-like 2	Biological Process:regulation of ARF protein signal transduction
RC2G0058000	2	4517046	4522072	sulfate transporter 3	Biological Process:sulfate transmembrane transport
RC2G0058100	2	4546091	4554912	Coatomer	Biological Process:intracellular protein transport
RC2G0058200	2	4564039	4564957	Leucine-rich repeat (LRR) family protein	Molecular Function:protein binding
RC2G0058400	2	4574192	4577695	Serinc-domain containing serine and sphingolipid biosynthesis protein	Cellular Component:membrane
RC2G0058500	2	4583441	4584313	F-box family protein	Molecular Function:protein binding
RC2G0058800	2	4593493	4599970	NSP (nuclear shuttle protein)-interacting GTPase	Molecular Function:GTPase activator activity
RC2G0058900	2	4604341	4606114	Heavy metal transport/detoxification superfamily protein	Biological Process:metal ion transport
RC2G0059100	2	4613883	4619225	Fibronectin type III domain-containing protein	Molecular Function:protein binding
RC2G0059200	2	4619343	4627594	ATP binding	Molecular Function:ATP binding
RC2G0059500	2	4646723	4649971	ATP-dependent caseinolytic (Clp) protease/crotonase family protein	Molecular Function:3-hydroxyisobutyryl-CoA hydrolase activity
RC2G0059600	2	4651537	4654131	nudix hydrolase homolog 20	Molecular Function:hydrolase activity
RC2G0060000	2	4670047	4673580	S-adenosyl-L-methionine-dependent methyltransferases superfamily protein	Biological Process:tRNA methylation
RC2G0060100	2	4674824	4677122	O-Glycosyl hydrolases family 17 protein	Biological Process:carbohydrate metabolic process
RC2G0060700	2	4714390	4716333	NB-ARC domain-containing disease resistance protein	Molecular Function:ADP binding
RC2G0060800	2	4716879	4718855	CDK-activating kinase 1AT	Biological Process:protein phosphorylation
RC2G0060900	2	4719903	4722609	RHO-related protein from plants 9	Biological Process:small GTPase mediated signal transduction
RC2G0061000	2	4725241	4727064	thioredoxin-dependent peroxidase 1	Biological Process:cell redox homeostasis
RC2G0061100	2	4737527	4739860	Major facilitator superfamily protein	Biological Process:oligopeptide transport
RC2G0061300	2	4752065	4754579	Major facilitator superfamily protein	Biological Process:oligopeptide transport
RC2G0061500	2	4758271	4761342	stachyose synthase	Molecular Function:catalytic activity
RC2G0061600	2	4761650	4768407	Transducin/WD40 repeat-like superfamily protein	Biological Process:protein ubiquitination
RC2G0061700	2	4768409	4770549	Phosphorylase superfamily protein	Biological Process:nucleoside metabolic process
RC2G0061800	2	4776590	4779960	basic helix-loop-helix (bHLH) DNA-binding superfamily protein	Molecular Function:protein dimerization activity
RC2G0062000	2	4792332	4796657	Pyridine nucleotide-disulphide oxidoreductase family protein	Biological Process:oxidation-reduction process
RC2G0062100	2	4824806	4828985	phytochrome-associated protein 2	Biological Process:regulation of transcription, DNA-templated
RC2G0062200	2	4830333	4832630	S-adenosyl-L-methionine-dependent methyltransferases superfamily protein	Biological Process:methylation
RC2G0062300	2	4840369	4842480	elongation factor Ts family protein	Biological Process:translational elongation
RC2G0062400	2	4842482	4846276	elongation factor Ts family protein	Biological Process:translational elongation
RC2G0062800	2	4884385	4886010	xyloglucan endotransglucosylase/hydrolase 26	Biological Process:carbohydrate metabolic process
RC2G0063000	2	4886978	4888531	SWIB/MDM2 domain	Molecular Function:DNA binding
RC2G0063100	2	4890055	4894534	casein kinase I-like 3	Biological Process:protein phosphorylation
RC2G0063200	2	4895419	4898865	S-adenosyl-L-methionine-dependent methyltransferases superfamily protein	Molecular Function:methyltransferase activity
RC2G0063400	2	4930873	4934080	Glyoxalase/Bleomycin resistance protein/Dioxygenase superfamily protein	Molecular Function:lactoylglutathione lyase activity
RC2G0063500	2	4938066	4945505	protein serine/threonine phosphatases	Biological Process:protein phosphorylation
RC2G0063700	2	4949983	4953215	novel interactor of JAZ	Biological Process:signal transduction
RC2G0064000	2	4975148	4978018	sugar transporter 14	Biological Process:transmembrane transport
RC2G0064100	2	4978750	4981806	RNA-binding CRS1 / YhbY (CRM) domain-containing protein	Molecular Function:RNA binding
RC2G0064200	2	4982137	4985494	Exostosin family protein	Biological Process:protein glycosylation
RC2G0064300	2	4985496	4988985	Exostosin family protein	Biological Process:protein glycosylation
RC2G0064500	2	5012646	5013413	Integrase-type DNA-binding superfamily protein	Biological Process:regulation of transcription, DNA-templated
RC2G0064800	2	5065046	5072148	staurosporin and temperature sensitive 3-like A	Biological Process:protein glycosylation
RC2G0064900	2	5074546	5076772	chromatin protein family	Biological Process:mRNA splicing, via spliceosome
RC2G0065000	2	5077216	5079554	Leucine-rich repeat (LRR) family protein	Molecular Function:protein binding
RC2G0065100	2	5087521	5091734	CDC27 family protein	Molecular Function:protein binding
RC2G0065200	2	5091736	5095620	CDC27 family protein	Molecular Function:protein binding
RC2G0065600	2	5132129	5139122	golgin candidate 1	Biological Process:Golgi organization
RC2G0065800	2	5145916	5158587	RNA-dependent RNA polymerase family protein	Molecular Function:RNA-directed 5'-3' RNA polymerase activity
RC2G0065900	2	5158589	5159182	RNA-dependent RNA polymerase family protein	Molecular Function:RNA-directed 5'-3' RNA polymerase activity
RC2G0066000	2	5174107	5184964	RNA-dependent RNA polymerase family protein	Molecular Function:RNA-directed 5'-3' RNA polymerase activity
RC2G0066100	2	5202781	5219806	RNA-dependent RNA polymerase family protein	Molecular Function:RNA-directed 5'-3' RNA polymerase activity
RC2G0066200	2	5220421	5226461	NADP-malic enzyme 1	Biological Process:oxidation-reduction process
RC2G0066300	2	5227058	5229578	2-oxoglutarate (2OG) and Fe(II)-dependent oxygenase superfamily protein	Biological Process:oxidation-reduction process
RC2G0066500	2	5273011	5273219	Ribosomal protein S5 family protein	Biological Process:translation
RC2G0066800	2	5299187	5304192	Protein phosphatase 2C family protein	Biological Process:protein dephosphorylation
RC2G0066900	2	5304781	5306158	HPT phosphotransmitter 4	Biological Process:phosphorelay signal transduction system
RC2G0067000	2	5306396	5312249	ABC transporter family protein	Biological Process:transmembrane transport
RC2G0067100	2	5319276	5322513	initiator tRNA phosphoribosyl transferase family protein	Biological Process:charged-tRNA amino acid modification
RC2G0067300	2	5337239	5339235	cytochrome B5-like protein	Molecular Function:heme binding
RC2G0067400	2	5339261	5344964	Nucleotide-diphospho-sugar transferases superfamily protein	Molecular Function:transferase activity, transferring glycosyl groups
RC2G0067500	2	5349188	5353566	Insulinase (Peptidase family M16) protein	Molecular Function:catalytic activity
RC2G0067700	2	5365812	5367965	tRNA/rRNA methyltransferase (SpoU) family protein	Biological Process:RNA processing
RC3G0143500	3	22469410	22471450	Nse4	Biological Process:DNA repair
RC3G0143700	3	22482831	22485870	KH domain-containing protein / zinc finger (CCCH type) family protein	Molecular Function:RNA binding
RC3G0143800	3	22516310	22517044	Late Embryogenesis Abundant 4-5	Biological Process:embryo development ending in seed dormancy
RC3G0143900	3	22549718	22553430	fatty acid desaturase 2	Biological Process:lipid metabolic process
RC3G0144500	3	22615176	22620019	DNA polymerase delta small subunit	Biological Process:DNA replication
RC3G0144700	3	22626525	22629894	Protein phosphatase 2C family protein	Biological Process:protein dephosphorylation
RC3G0144900	3	22635737	22638365	Protein phosphatase 2C family protein	Biological Process:protein dephosphorylation
RC3G0145300	3	22658894	22659984	ribonuclease P family protein / Rpp14 family protein	Biological Process:tRNA processing
RC3G0145600	3	22685864	22689023	nudix hydrolase homolog 23	Molecular Function:hydrolase activity
RC3G0145700	3	22690089	22693605	Cation efflux family protein	Biological Process:cation transport
RC3G0145900	3	22703075	22704352	P-loop containing nucleoside triphosphate hydrolases superfamily protein	Molecular Function:ADP binding
RC3G0146100	3	22708960	22709289	Concanavalin A-like lectin protein kinase family protein	Biological Process:protein phosphorylation
RC3G0146200	3	22714033	22716024	Concanavalin A-like lectin protein kinase family protein	Biological Process:protein phosphorylation
RC3G0146400	3	22728357	22734824	NB-ARC domain-containing disease resistance protein	Molecular Function:ADP binding
RC3G0146800	3	22790813	22793457	Protein of unknown function	Biological Process:developmental process
RC3G0147400	3	22870745	22872918	homeobox from Arabidopsis thaliana	Biological Process:regulation of transcription, DNA-templated
RC3G0147500	3	22879219	22883987	P-glycoprotein 9	Biological Process:transmembrane transport
RC3G0148000	3	22980956	22981575	Leucine-rich repeat protein kinase family protein	Biological Process:protein phosphorylation
RC3G0148100	3	22991343	22992626	WCRKC thioredoxin 1	Biological Process:cell redox homeostasis
RC3G0148200	3	22994887	22996392	Aha1 domain-containing protein	Biological Process:response to stress
RC3G0148300	3	22997247	23000201	DNA-3-methyladenine glycosylase (MAG)	Biological Process:base-excision repair
RC3G0148400	3	23002042	23005311	spindle pole body component 98	Biological Process:microtubule cytoskeleton organization
RC3G0148500	3	23021684	23025837	seven in absentia of Arabidopsis 2	Biological Process:multicellular organism development
RC3G0148600	3	23028959	23032016	Protein kinase superfamily protein	Biological Process:protein phosphorylation
RC3G0149000	3	23056540	23059015	Cation efflux family protein	Biological Process:cation transport
RC3G0149200	3	23070385	23072331	ERECTA-like 1	Molecular Function:nucleic acid binding
RC3G0149300	3	23097004	23097862	Protein of unknown function DUF106	Biological Process:endoplasmic reticulum calcium ion homeostasis
RC3G0149500	3	23226275	23227079	RNA-binding (RRM/RBD/RNP motifs) family protein	Molecular Function:nucleic acid binding
RC3G0149800	3	23268601	23280512	P-loop containing nucleoside triphosphate hydrolases superfamily protein	Biological Process:microtubule-based movement
RC3G0149900	3	23296298	23304325	Protein of unknown function	Molecular Function:protein binding
RC3G0150000	3	23332154	23333003	zinc finger protein 8	Molecular Function:nucleic acid binding
RC3G0150600	3	23385258	23385851	Disease resistance-responsive (dirigent-like protein) family protein	Molecular Function:isomerase activity
RC3G0150700	3	23404449	23405537	F-box and associated interaction domains-containing protein	Molecular Function:protein binding
RC3G0150800	3	23405919	23406439	Disease resistance-responsive (dirigent-like protein) family protein	Molecular Function:isomerase activity
RC3G0150900	3	23422066	23422650	Disease resistance-responsive (dirigent-like protein) family protein	Molecular Function:isomerase activity
RC3G0151100	3	23443970	23445581	Translation protein SH3-like family protein	Biological Process:translation
RC3G0151200	3	23459971	23464599	ortholog of human splicing factor SC35	Molecular Function:nucleic acid binding
RC3G0152000	3	23554396	23557993	RNI-like superfamily protein	Molecular Function:protein binding
RC3G0152200	3	23568255	23569655	HXXXD-type acyl-transferase family protein	Molecular Function:transferase activity, transferring acyl groups other than amino-acyl groups
RC3G0152500	3	23588291	23593198	P-loop containing nucleoside triphosphate hydrolases superfamily protein	Molecular Function:ATP binding
RC3G0152600	3	23601902	23608299	protein phosphatase 2A-4	Molecular Function:hydrolase activity
RC3G0152800	3	23616051	23619271	Jojoba acyl CoA reductase-related male sterility protein	Molecular Function:fatty-acyl-CoA reductase (alcohol-forming) activity
RC3G0153100	3	23623189	23627273	SET domain protein 38	Molecular Function:protein binding
RC3G0153300	3	23637663	23639397	AMP-dependent synthetase and ligase family protein	Biological Process:metabolic process
RC3G0153400	3	23670016	23671035	Galactose oxidase/kelch repeat superfamily protein	Molecular Function:protein binding
RC3G0153500	3	23671648	23673870	SC35-like splicing factor 33	Molecular Function:nucleic acid binding
RC3G0153600	3	23675246	23691836	RNA binding	Biological Process:mRNA processing
RC3G0153800	3	23720106	23733771	Cleavage and polyadenylation specificity factor (CPSF) A subunit protein	Cellular Component:nucleus
RC3G0154000	3	23741899	23742671	Mediator complex	Biological Process:regulation of transcription from RNA polymerase II promoter
RC3G0154100	3	23760700	23764038	receptor like protein 6	Molecular Function:protein binding
RC3G0154200	3	23769193	23771483	related to ubiquitin 1	Molecular Function:protein binding
RC3G0154300	3	23773499	23774169	Mediator complex	Biological Process:regulation of transcription from RNA polymerase II promoter
RC3G0154400	3	23776424	23780203	receptor like protein 19	Molecular Function:protein binding
RC3G0154500	3	23781924	23792738	related to ubiquitin 1	Molecular Function:protein binding
RC3G0154800	3	23804127	23806622	NRAMP metal ion transporter 6	Biological Process:metal ion transport
RC3G0155000	3	23821583	23824821	receptor like protein 6	Molecular Function:protein binding
RC3G0155100	3	23826657	23827597	related to ubiquitin 1	Molecular Function:protein binding
RC3G0155200	3	23827599	23830735	Mediator complex	Biological Process:regulation of transcription from RNA polymerase II promoter
RC3G0155300	3	23831742	23834834	receptor like protein 7	Molecular Function:protein binding
RC3G0155500	3	23837298	23841026	related to ubiquitin 1	Molecular Function:protein binding
RC3G0156000	3	23863062	23866831	Mediator complex	Biological Process:regulation of transcription from RNA polymerase II promoter
RC3G0156200	3	23869751	23870821	receptor like protein 7	Molecular Function:protein binding
RC3G0156500	3	23882113	23883338	related to ubiquitin 1	Molecular Function:protein binding
RC3G0157000	3	23924151	23926445	receptor like protein 54	Molecular Function:protein binding
RC3G0157100	3	23926628	23927761	disease resistance family protein / LRR family protein	Molecular Function:protein binding
RC3G0157400	3	23938390	23942175	receptor like protein 6	Molecular Function:protein binding
RC3G0158100	3	23966569	23966778	ubiquitin 7	Molecular Function:protein binding
RC3G0158300	3	24016329	24019376	receptor like protein 7	Molecular Function:protein binding
RC3G0158400	3	24021839	24025447	ubiquitin 7	Molecular Function:protein binding
RC3G0158500	3	24028277	24028840	receptor like protein 33	Molecular Function:protein binding
RC3G0158600	3	24028994	24029885	receptor like protein 48	Molecular Function:protein binding
RC3G0158700	3	24029969	24030809	receptor like protein 35	Molecular Function:protein binding
RC3G0158800	3	24035629	24036671	related to ubiquitin 1	Molecular Function:protein binding
RC3G0159300	3	24077440	24080373	receptor like protein 7	Molecular Function:protein binding
RC3G0159400	3	24087820	24089007	related to ubiquitin 1	Molecular Function:protein binding
RC3G0159600	3	24095359	24098532	receptor like protein 7	Molecular Function:protein binding
RC3G0160000	3	24120009	24125751	receptor like protein 6	Molecular Function:protein binding
RC3G0160200	3	24127520	24130786	receptor like protein 7	Molecular Function:protein binding
RC3G0160300	3	24133512	24135551	related to ubiquitin 1	Molecular Function:protein binding
RC3G0160400	3	24149688	24153694	eukaryotic translation initiation factor 3C	Biological Process:translational initiation
RC3G0160500	3	24157990	24161073	eukaryotic translation initiation factor 3C	Biological Process:translational initiation
RC3G0160600	3	24168134	24171815	fumarylacetoacetase	Biological Process:aromatic amino acid family metabolic process
RC3G0160700	3	24171862	24175880	cysteine-rich RLK (RECEPTOR-like protein kinase) 8	Biological Process:DNA integration
RC3G0160900	3	24189038	24193425	homogentisate prenyltransferase	Cellular Component:integral component of membrane
RC3G0161100	3	24199960	24201966	ribosomal protein 5B	Biological Process:translation
RC3G0161200	3	24204683	24207477	Tetratricopeptide repeat (TPR)-like superfamily protein	Molecular Function:protein binding
RC3G0161300	3	24208890	24209273	Eukaryotic aspartyl protease family protein	Biological Process:proteolysis
RC3G0161600	3	24226596	24228274	Tetratricopeptide repeat (TPR)-like superfamily protein	Molecular Function:protein binding
RC3G0162000	3	24235688	24236382	Tetratricopeptide repeat (TPR)-like superfamily protein	Molecular Function:protein binding
RC3G0162200	3	24239837	24243997	ribonuclease 2	Molecular Function:RNA binding
RC3G0162300	3	24255401	24257436	nucleic acid binding	Biological Process:methylation
RC3G0162700	3	24302006	24304492	nucleic acid binding	Biological Process:methylation
RC3G0162800	3	24327870	24332450	RHOMBOID-like protein 15	Cellular Component:integral component of membrane
RC3G0163000	3	24335182	24336797	Adenine nucleotide alpha hydrolases-like superfamily protein	Biological Process:response to stress
RC3G0163100	3	24337660	24339177	Nucleic acid-binding	Biological Process:translation
RC3G0163200	3	24343128	24354905	ubiquitin-specific protease 12	Biological Process:protein deubiquitination
RC3G0163500	3	24394166	24396138	NAD-dependent epimerase/dehydratase family protein	Molecular Function:oxidoreductase activity
RC3G0163900	3	24446838	24448533	cytochrome P450	Biological Process:oxidation-reduction process
RC3G0164500	3	24512510	24515594	Sterile alpha motif (SAM) domain-containing protein	Molecular Function:protein binding
RC3G0164700	3	24533894	24542248	FAD-linked oxidases family protein	Biological Process:oxidation-reduction process
RC3G0164800	3	24546631	24549769	alpha/beta-Hydrolases superfamily protein	Biological Process:metabolic process
RC3G0165000	3	24580282	24582261	alpha/beta-Hydrolases superfamily protein	Biological Process:metabolic process
RC3G0165100	3	24583142	24586180	Transducin family protein / WD-40 repeat family protein	Biological Process:positive regulation of ubiquitin protein ligase activity
RC3G0165300	3	24605281	24605763	AGAMOUS-like 57	Molecular Function:DNA binding
RC3G0165400	3	24625115	24625699	AGAMOUS-like 57	Molecular Function:DNA binding
RC3G0165500	3	24632395	24635336	Protein of unknown function	Molecular Function:protein binding
RC3G0165900	3	24657423	24663936	calcium-dependent protein kinase 20	Biological Process:protein phosphorylation
RC3G0166000	3	24691749	24699410	ABC-2 type transporter family protein	Cellular Component:membrane
RC3G0166100	3	24699580	24705586	carotenoid isomerase	Biological Process:carotenoid biosynthetic process
RC3G0166300	3	24722052	24726239	Sucrose-6F-phosphate phosphohydrolase family protein	Biological Process:sucrose biosynthetic process
RC3G0166500	3	24740184	24743575	S-locus lectin protein kinase family protein	Biological Process:protein phosphorylation
RC3G0166600	3	24747722	24749190	Tetratricopeptide repeat (TPR)-like superfamily protein	Molecular Function:protein binding
RC3G0166700	3	24756884	24761611	cysteine-rich RLK (RECEPTOR-like protein kinase) 10	Biological Process:protein phosphorylation
RC3G0167300	3	24821071	24822890	Protein kinase superfamily protein	Biological Process:protein phosphorylation
RC3G0167800	3	24878627	24882449	calmodulin-domain protein kinase cdpk isoform 2	Biological Process:protein phosphorylation
RC3G0168000	3	24896819	24905967	Major facilitator superfamily protein	Biological Process:transmembrane transport
RC3G0168400	3	24956047	24959305	negative regulator of systemic acquired resistance (SNI1)	Biological Process:cellular response to DNA damage stimulus
RC3G0168500	3	24959652	24960386	glutathione peroxidase 6	Biological Process:oxidation-reduction process
RC3G0168800	3	24965666	24968030	negative regulator of systemic acquired resistance (SNI1)	Biological Process:cellular response to DNA damage stimulus
RC3G0169000	3	24977559	24979229	Cysteine proteinases superfamily protein	Biological Process:proteolysis
RC3G0169100	3	24981859	24982227	Cystatin/monellin superfamily protein	Molecular Function:cysteine-type endopeptidase inhibitor activity
RC3G0169200	3	24998886	25001895	S-locus lectin protein kinase family protein	Biological Process:protein phosphorylation
RC3G0169300	3	25003386	25007450	DNAJ heat shock N-terminal domain-containing protein	Biological Process:protein maturation by iron-sulfur cluster transfer
RC3G0169400	3	25014224	25015330	S-locus lectin protein kinase family protein	Biological Process:recognition of pollen
RC3G0169500	3	25016707	25019943	S-locus lectin protein kinase family protein	Biological Process:protein phosphorylation
RC3G0169600	3	25022352	25026160	DNAJ heat shock N-terminal domain-containing protein	Biological Process:protein maturation by iron-sulfur cluster transfer
RC3G0169800	3	25053270	25056029	wall associated kinase 5	Biological Process:protein phosphorylation
RC3G0170000	3	25065803	25066609	S-locus lectin protein kinase family protein	Biological Process:protein phosphorylation
RC3G0170100	3	25066804	25067604	S-locus lectin protein kinase family protein	Biological Process:recognition of pollen
RC3G0170700	3	25093730	25095265	RNI-like superfamily protein	Molecular Function:protein binding
RC3G0170900	3	25100682	25104241	Ribosomal protein L22p/L17e family protein	Biological Process:translation
RC3G0171000	3	25104693	25106342	SKU5 similar 12	Biological Process:oxidation-reduction process
RC3G0171200	3	25117209	25118870	SKU5 similar 12	Biological Process:oxidation-reduction process
RC3G0171300	3	25121079	25123726	Dihydroneopterin aldolase	Biological Process:folic acid-containing compound metabolic process
RC3G0171400	3	25124514	25132815	ubiquitin-specific protease 8	Biological Process:protein deubiquitination
RC3G0171500	3	25209051	25211462	-	Biological Process:signal transduction
RC3G0171800	3	25257587	25258345	Glutaredoxin family protein	Biological Process:cell redox homeostasis
RC3G0172100	3	25293997	25294488	GPI transamidase component family protein / Gaa1-like family protein	Cellular Component:GPI-anchor transamidase complex
RC3G0172500	3	25334684	25338975	Isocitrate/isopropylmalate dehydrogenase family protein	Biological Process:isocitrate metabolic process
RC3G0172700	3	25354976	25355638	Protein of unknown function	Biological Process:regulation of transcription from RNA polymerase II promoter
RC3G0172800	3	25357313	25357909	basic leucine-zipper 70	Biological Process:regulation of transcription, DNA-templated
RC3G0172900	3	25426554	25431004	nuclear factor Y	Biological Process:regulation of transcription, DNA-templated
RC3G0173100	3	25455277	25457512	chloroplast RNA-binding protein 33	Molecular Function:nucleic acid binding
RC3G0173200	3	25457599	25461404	TatD related DNase	Molecular Function:hydrolase activity, acting on ester bonds
RC3G0173500	3	25485715	25488317	syntaxin of plants 121	Biological Process:intracellular protein transport
RC3G0173600	3	25489970	25491724	syntaxin of plants 121	Biological Process:intracellular protein transport
RC3G0173700	3	25492552	25506189	Tetratricopeptide repeat (TPR)-like superfamily protein	Molecular Function:protein binding
RC3G0173800	3	25508044	25516900	RNA helicase family protein	Molecular Function:ATP binding
RC3G0174800	3	25614434	25615342	Dof-type zinc finger DNA-binding family protein	Biological Process:regulation of transcription, DNA-templated
RC3G0174900	3	25647795	25649140	plant U-box 23	Biological Process:protein ubiquitination
RC3G0175200	3	25717007	25718239	plant U-box 24	Biological Process:protein ubiquitination
RC3G0175500	3	25839990	25842113	BTB/POZ domain-containing protein	Molecular Function:protein binding
RC3G0175600	3	25843506	25847473	BEL1-like homeodomain 1	Biological Process:regulation of transcription, DNA-templated
RC3G0175700	3	25921865	25924260	Aluminium activated malate transporter family protein	Biological Process:malate transport
RC3G0176000	3	25964958	25968944	Leucine-rich repeat protein kinase family protein	Biological Process:protein phosphorylation
RC3G0176200	3	26006470	26007177	glutathione S-transferase TAU 19	Molecular Function:protein binding
RC3G0176400	3	26012014	26024365	ARM repeat superfamily protein	Molecular Function:binding
RC3G0176500	3	26025559	26027756	damaged DNA binding	Biological Process:DNA repair
RC3G0177000	3	26086452	26091083	exocyst subunit exo70 family protein A2	Biological Process:exocytosis
RC3G0177500	3	26139653	26140861	F-box family protein	Molecular Function:protein binding
RC3G0179400	3	26360991	26364582	Double Clp-N motif-containing P-loop nucleoside triphosphate hydrolases superfamily protein	Biological Process:protein metabolic process
RC3G0179600	3	26396865	26398238	Eukaryotic aspartyl protease family protein	Biological Process:proteolysis
RC3G0179700	3	26411899	26412510	Ribosomal protein S8 family protein	Biological Process:translation
RC3G0180000	3	26470820	26472309	-	Biological Process:proteolysis
RC3G0180300	3	26515402	26518377	2-cysteine peroxiredoxin B	Biological Process:cell redox homeostasis
RC3G0180400	3	26522354	26523606	Mitochondrial transcription termination factor family protein	Biological Process:regulation of transcription, DNA-templated
RC3G0180500	3	26524020	26525069	TRAF-like family protein	Molecular Function:protein binding
RC3G0180600	3	26529292	26534311	E2F transcription factor 3	Biological Process:regulation of transcription, DNA-templated
RC3G0180700	3	26535542	26536624	F-box family protein	Molecular Function:protein binding
RC3G0180800	3	26541228	26544352	beta glucosidase 13	Biological Process:carbohydrate metabolic process
RC3G0180900	3	26546791	26548798	F-box/RNI-like/FBD-like domains-containing protein	Molecular Function:protein binding
RC3G0181000	3	26559595	26561661	F-box/RNI-like superfamily protein	Molecular Function:protein binding
RC3G0181100	3	26567031	26567648	ARM repeat superfamily protein	Biological Process:endocytosis
RC3G0181200	3	26577381	26577569	NADH-ubiquinone oxidoreductase 20 kDa subunit	Biological Process:oxidation-reduction process
RC3G0181900	3	26634795	26635935	Polynucleotidyl transferase	Molecular Function:nucleic acid binding
RC3G0182200	3	26648716	26651238	glycosyl hydrolase family 35 protein	Biological Process:carbohydrate metabolic process
RC3G0182300	3	26681725	26683959	arginine/serine-rich zinc knuckle-containing protein 33	Molecular Function:nucleic acid binding
RC3G0182600	3	26726735	26727775	phosphorylcholine cytidylyltransferase	Biological Process:biosynthetic process
RC3G0183100	3	26748940	26749362	Ribosomal S17 family protein	Biological Process:translation
RC3G0183500	3	26774827	26775898	NAD(P)-binding Rossmann-fold superfamily protein	Molecular Function:oxidoreductase activity
RC3G0183600	3	26794844	26795946	NAD(P)-binding Rossmann-fold superfamily protein	Molecular Function:oxidoreductase activity
RC3G0183900	3	26839481	26839633	sulfate transmembrane transporters	Biological Process:molybdate ion transport
RC3G0184000	3	26840443	26842661	Peptidase M20/M25/M40 family protein	Biological Process:metabolic process
RC3G0184100	3	26851362	26854925	Peptidase M20/M25/M40 family protein	Biological Process:metabolic process
RC3G0184200	3	26855760	26857957	Peptidase M20/M25/M40 family protein	Biological Process:metabolic process
RC3G0184300	3	26858842	26861089	Peptidase M20/M25/M40 family protein	Biological Process:metabolic process
RC3G0184400	3	26861767	26863401	Pentatricopeptide repeat (PPR-like) superfamily protein	Molecular Function:protein binding
RC3G0184800	3	26915112	26921988	alpha/beta-Hydrolases superfamily protein	Biological Process:proteolysis
RC3G0184900	3	26925085	26933674	alpha/beta-Hydrolases superfamily protein	Biological Process:proteolysis
RC3G0185000	3	26954427	26958152	AP2/B3-like transcriptional factor family protein	Molecular Function:DNA binding
RC3G0185100	3	26965414	26965749	receptor like protein 54	Molecular Function:protein binding
RC3G0185700	3	27040669	27041706	F-box family protein	Molecular Function:protein binding
RC3G0185800	3	27074093	27075928	RNA binding (RRM/RBD/RNP motifs) family protein	Molecular Function:nucleic acid binding
RC3G0185900	3	27077503	27081739	decapping 1	Biological Process:deadenylation-dependent decapping of nuclear-transcribed mRNA
RC3G0186200	3	27094352	27096793	Cyclophilin-like peptidyl-prolyl cis-trans isomerase family protein	Biological Process:protein folding
RC3G0186300	3	27104778	27114756	Tetratricopeptide repeat (TPR)-like superfamily protein	Molecular Function:protein binding
RC3G0186600	3	27143975	27147440	Transducin/WD40 repeat-like superfamily protein	Molecular Function:protein binding
RC3G0186800	3	27184493	27186975	NAC domain containing protein 90	Biological Process:regulation of transcription, DNA-templated
RC3G0187300	3	27237318	27242389	sorting nexin 1	Molecular Function:phosphatidylinositol binding
RC3G0187400	3	27270056	27270645	histone H2A 12	Molecular Function:protein heterodimerization activity
RC3G0187500	3	27276186	27282300	Long-chain fatty alcohol dehydrogenase family protein	Biological Process:oxidation-reduction process
RC3G0188100	3	27327470	27333254	Long-chain fatty alcohol dehydrogenase family protein	Biological Process:oxidation-reduction process
RC3G0188900	3	27361691	27363865	Ribosomal protein S11 family protein	Biological Process:translation
RC3G0189000	3	27388604	27391032	terpene synthase 21	Biological Process:metabolic process
RC3G0189200	3	27422255	27422912	aluminum-activated malate transporter 9	Biological Process:malate transport
RC3G0189300	3	27424925	27427326	terpene synthase 21	Biological Process:metabolic process
RC3G0189400	3	27459485	27462198	2-oxoglutarate (2OG) and Fe(II)-dependent oxygenase superfamily protein	Biological Process:oxidation-reduction process
RC3G0189500	3	27480338	27480733	ubiquitin extension protein 1	Biological Process:translation
RC3G0190000	3	27531425	27535673	terpene synthase 21	Biological Process:metabolic process
RC3G0190100	3	27559889	27562316	ubiquitin extension protein 1	Biological Process:translation
RC3G0190200	3	27617529	27618565	terpene synthase 21	Biological Process:metabolic process
RC3G0190300	3	27635540	27635839	ribosomal protein S2	Biological Process:translation
RC3G0190400	3	27652138	27654506	2-oxoglutarate (2OG) and Fe(II)-dependent oxygenase superfamily protein	Biological Process:oxidation-reduction process
RC3G0190500	3	27669217	27670379	2-oxoglutarate (2OG) and Fe(II)-dependent oxygenase superfamily protein	Biological Process:oxidation-reduction process
RC3G0191200	3	27725656	27727540	Tetratricopeptide repeat (TPR)-like superfamily protein	Molecular Function:protein binding
RC3G0191300	3	27727819	27734493	P-loop containing nucleoside triphosphate hydrolases superfamily protein	Biological Process:microtubule-based movement
RC3G0191500	3	27749718	27750101	SAUR-like auxin-responsive protein family	Biological Process:response to auxin
RC3G0191900	3	27787653	27792152	Rho GTPase activating protein with PAK-box/P21-Rho-binding domain	Biological Process:signal transduction
RC3G0192000	3	27793361	27796167	4'-phosphopantetheinyl transferase superfamily	Biological Process:fatty acid biosynthetic process
RC3G0192100	3	27796737	27798581	Pentatricopeptide repeat (PPR) superfamily protein	Molecular Function:protein binding
RC3G0192200	3	27799212	27802093	P-glycoprotein 9	Biological Process:transmembrane transport
RC3G0349100	3	42083793	42088714	respiratory burst oxidase homolog B	Biological Process:oxidation-reduction process
RC3G0349300	3	42092847	42097947	respiratory burst oxidase homolog B	Biological Process:oxidation-reduction process
RC3G0349800	3	42132516	42138316	RECQ helicase SIM	Molecular Function:ATP binding
RC3G0349900	3	42139059	42140487	F-box/RNI-like superfamily protein	Molecular Function:protein binding
RC3G0350100	3	42144897	42145532	histone H2A 7	Cellular Component:nucleosome
RC3G0350200	3	42145692	42149185	Trypsin family protein with PDZ domain	Biological Process:proteolysis
RC3G0350400	3	42155409	42155702	Homeodomain-like superfamily protein	Molecular Function:DNA binding
RC3G0350500	3	42158893	42160930	Transducin/WD40 repeat-like superfamily protein	Molecular Function:protein binding
RC3G0350600	3	42162037	42165089	Transducin/WD40 repeat-like superfamily protein	Molecular Function:protein binding
RC3G0350700	3	42165581	42167326	2-oxoglutarate (2OG) and Fe(II)-dependent oxygenase superfamily protein	Biological Process:oxidation-reduction process
RC3G0350800	3	42171838	42174525	Transducin/WD40 repeat-like superfamily protein	Molecular Function:protein binding
RC3G0351000	3	42181897	42186169	chromatin remodeling factor CHD3 (PICKLE)	Molecular Function:ATP binding
RC3G0351600	3	42215220	42221944	acyl-CoA binding protein 4	Molecular Function:fatty-acyl-CoA binding
RC3G0351800	3	42235332	42236484	Photosystem II reaction center PsbP family protein	Biological Process:photosynthesis
RC3G0351900	3	42237413	42240970	C2H2 and C2HC zinc fingers superfamily protein	Molecular Function:nucleic acid binding
RC3G0352100	3	42252422	42257045	Protein of unknown function	Molecular Function:DNA binding
RC3G0352200	3	42259602	42262626	Protein of unknown function	Molecular Function:methyltransferase activity
RC3G0352400	3	42277784	42278248	nuclear factor Y	Molecular Function:protein heterodimerization activity
RC3G0352700	3	42289025	42291868	cullin 1	Biological Process:ubiquitin-dependent protein catabolic process
RC3G0352900	3	42304346	42314789	DIRP	Biological Process:cell cycle
RC3G0353400	3	42325023	42335814	recovery protein 3	Biological Process:DNA repair
RC3G0353500	3	42338276	42341882	lipoxygenase 1	Biological Process:oxidation-reduction process
RC3G0353600	3	42344672	42350193	lipoxygenase 1	Biological Process:oxidation-reduction process
RC3G0353700	3	42364807	42368555	lipoxygenase 1	Biological Process:oxidation-reduction process
RC3G0353900	3	42370776	42371639	lipoxygenase 1	Biological Process:oxidation-reduction process
RC3G0354000	3	42379187	42380327	lipoxygenase 1	Biological Process:oxidation-reduction process
RC3G0354100	3	42382656	42384148	Cysteine proteinases superfamily protein	Biological Process:proteolysis
RC3G0354200	3	42384261	42388004	cysteine-rich RLK (RECEPTOR-like protein kinase) 8	Biological Process:DNA integration
RC3G0354300	3	42412797	42414070	Cysteine proteinases superfamily protein	Biological Process:proteolysis
RC3G0354400	3	42415109	42415480	Cystatin/monellin superfamily protein	Molecular Function:cysteine-type endopeptidase inhibitor activity
RC3G0354500	3	42424863	42426134	Cysteine proteinases superfamily protein	Biological Process:proteolysis
RC3G0354600	3	42429087	42432925	NSP-interacting kinase 1	Biological Process:protein phosphorylation
RC3G0354800	3	42439066	42439808	lipoxygenase 1	Biological Process:oxidation-reduction process
RC3G0354900	3	42440618	42442218	lipoxygenase 1	Biological Process:oxidation-reduction process
RC3G0355000	3	42455087	42456243	Cysteine proteinases superfamily protein	Biological Process:proteolysis
RC3G0355100	3	42465854	42467094	Cysteine proteinases superfamily protein	Biological Process:proteolysis
RC3G0355200	3	42468306	42468575	Cystatin/monellin superfamily protein	Molecular Function:cysteine-type endopeptidase inhibitor activity
RC3G0355400	3	42477015	42478528	peptidoglycan-binding LysM domain-containing protein	Molecular Function:protein binding
RC3G0355700	3	42482910	42488121	Metallopeptidase M24 family protein	Molecular Function:hydrolase activity
RC3G0355800	3	42489137	42490576	eukaryotic translation initiation factor 2 gamma subunit	Molecular Function:GTP binding
RC3G0355900	3	42496918	42498874	NAD(P)-linked oxidoreductase superfamily protein	Biological Process:oxidation-reduction process
RC3G0356000	3	42503035	42509226	long-chain acyl-CoA synthetase 7	Biological Process:metabolic process
RC3G0356100	3	42513741	42514485	glycoside hydrolase family 2 protein	Molecular Function:mannosylglycoprotein endo-beta-mannosidase activity
RC3G0356200	3	42514487	42518923	glycoside hydrolase family 2 protein	Biological Process:carbohydrate metabolic process
RC3G0356300	3	42520199	42522145	Tetratricopeptide repeat (TPR)-like superfamily protein	Molecular Function:protein binding
RC3G0356400	3	42523017	42526787	Leucine-rich repeat protein kinase family protein	Biological Process:protein phosphorylation
RC3G0356500	3	42534899	42536278	Eukaryotic aspartyl protease family protein	Biological Process:proteolysis
RC3G0356800	3	42548974	42553682	P-loop containing nucleoside triphosphate hydrolases superfamily protein	Biological Process:microtubule-based movement
RC3G0357000	3	42568658	42571472	NPK1-related protein kinase 1	Biological Process:protein phosphorylation
RC3G0357100	3	42585842	42591797	disease resistance protein (TIR-NBS-LRR class)	Molecular Function:ADP binding
RC3G0357200	3	42600804	42606818	NPK1-related protein kinase 1	Biological Process:protein phosphorylation
RC3G0357300	3	42607660	42609954	plant glycogenin-like starch initiation protein 4	Molecular Function:transferase activity, transferring glycosyl groups
RC3G0357400	3	42617218	42618325	Cyclin family protein	Biological Process:regulation of cyclin-dependent protein serine/threonine kinase activity
RC3G0357500	3	42622537	42629621	MIRO-related GTP-ase 1	Biological Process:mitochondrion organization
RC3G0357600	3	42631651	42634157	peroxisomal adenine nucleotide carrier 1	Biological Process:transmembrane transport
RC3G0357700	3	42635492	42638483	Integral membrane Yip1 family protein	Cellular Component:membrane
RC3G0357800	3	42638779	42639639	NAC-domain protein 101	Biological Process:regulation of transcription, DNA-templated
RC3G0357900	3	42640102	42640350	Arginyl-tRNA synthetase	Biological Process:arginyl-tRNA aminoacylation
RC3G0358000	3	42640430	42641872	Arginyl-tRNA synthetase	Biological Process:arginyl-tRNA aminoacylation
RC3G0358100	3	42649921	42653894	seryl-tRNA synthetase / serine--tRNA ligase	Biological Process:seryl-tRNA aminoacylation
RC3G0358300	3	42664790	42666280	F-box family protein	Molecular Function:protein binding
RC3G0358800	3	42677638	42678839	NAD(P)-binding Rossmann-fold superfamily protein	Molecular Function:oxidoreductase activity
RC3G0358900	3	42682501	42683789	NAD(P)-binding Rossmann-fold superfamily protein	Molecular Function:oxidoreductase activity
RC3G0359000	3	42683794	42687784	mevalonate kinase	Biological Process:isoprenoid biosynthetic process
RC3G0359100	3	42688965	42692342	amidase 1	Molecular Function:amidase activity
RC3G0359300	3	42697258	42700710	amidase 1	Molecular Function:amidase activity
RC3G0359400	3	42702877	42707719	RING/U-box superfamily protein	Molecular Function:protein binding
RC3G0359600	3	42723888	42724684	amidase 1*	Molecular Function:amidase activity
RC3G0359700	3	42724686	42727410	wd	Molecular Function:amidase activity
RC3G0359800	3	42734371	42736571	RING/U-box superfamily protein	Molecular Function:metal ion binding
RC3G0359900	3	42738675	42741031	Phototropic-responsive NPH3 family protein	Molecular Function:protein binding
RC3G0360100	3	42742592	42744289	mitochondrial editing factor 19	Molecular Function:protein binding
RC3G0360200	3	42745164	42749070	Melibiase family protein	Biological Process:carbohydrate metabolic process
RC3G0360500	3	42761566	42762089	disease resistance protein (TIR-NBS-LRR class)	Biological Process:signal transduction
RC3G0360600	3	42763478	42765651	nuclear factor Y	Molecular Function:protein heterodimerization activity
RC3G0360700	3	42766872	42769651	cation exchanger 11	Biological Process:transmembrane transport
RC3G0360900	3	42772209	42775129	Signal peptidase subunit	Biological Process:signal peptide processing
RC3G0361100	3	42779699	42781021	Eukaryotic aspartyl protease family protein	Biological Process:proteolysis
RC3G0361300	3	42823672	42825951	Heavy metal transport/detoxification superfamily protein	Biological Process:metal ion transport
RC3G0361400	3	42843054	42844512	glycosyltransferase family protein 28	Molecular Function:transferase activity, transferring hexosyl groups
RC3G0361500	3	42845542	42848902	Protein kinase superfamily protein	Biological Process:protein phosphorylation
RC3G0361600	3	42849475	42850656	nucleotide repair protein	Biological Process:DNA repair
RC3G0361700	3	42850658	42853246	nucleotide repair protein	Biological Process:DNA repair
RC3G0361900	3	42868658	42869914	basic helix-loop-helix (bHLH) DNA-binding superfamily protein	Molecular Function:protein dimerization activity
RC3G0362500	3	42907327	42910906	methyltransferases	Biological Process:methylation
RC3G0362600	3	42911872	42914135	RNA-binding (RRM/RBD/RNP motifs) family protein with retrovirus zinc finger-like domain	Molecular Function:nucleic acid binding
RC3G0362800	3	42917530	42924314	D-aminoacid aminotransferase-like PLP-dependent enzymes superfamily protein	Biological Process:metabolic process
RC3G0363000	3	42927759	42931642	ATP binding microtubule motor family protein	Biological Process:microtubule-based movement
RC3G0363200	3	42933167	42934904	GDSL-like Lipase/Acylhydrolase superfamily protein	Molecular Function:hydrolase activity, acting on ester bonds
RC3G0363300	3	42935683	42937847	GDSL-like Lipase/Acylhydrolase superfamily protein	Molecular Function:hydrolase activity, acting on ester bonds
RC3G0363700	3	42957233	42960981	sodium hydrogen exchanger 2	Biological Process:cation transport
RC3G0364000	3	42979108	42983829	glutathione synthetase 2	Biological Process:glutathione biosynthetic process
RC3G0365800	3	43090877	43092254	Major facilitator superfamily protein	Biological Process:transmembrane transport
RC3G0365900	3	43092530	43093539	Major facilitator superfamily protein	Biological Process:transmembrane transport
RC3G0366000	3	43093541	43094385	ERD (early response to dehydration) six-like 1	Biological Process:transmembrane transport
RC3G0366100	3	43103863	43106517	Major facilitator superfamily protein	Biological Process:transmembrane transport
RC3G0366200	3	43108947	43122422	Major facilitator superfamily protein	Biological Process:transmembrane transport
RC3G0366400	3	43136172	43139710	Major facilitator superfamily protein	Biological Process:transmembrane transport
RC3G0366500	3	43142293	43146000	Major facilitator superfamily protein	Biological Process:transmembrane transport
RC3G0366600	3	43158145	43158891	Major facilitator superfamily protein	Biological Process:transmembrane transport
RC3G0366700	3	43158893	43161704	Major facilitator superfamily protein	Biological Process:transmembrane transport
RC3G0366800	3	43171314	43173182	receptor-like kinase in in flowers 3	Biological Process:protein phosphorylation
RC3G0366900	3	43179459	43181312	receptor-like kinase in in flowers 3	Biological Process:protein phosphorylation
RC3G0367000	3	43187076	43191226	ROP binding protein kinases 2	Biological Process:protein phosphorylation
RC3G0367100	3	43193419	43200282	homolog of yeast autophagy 18 (ATG18) H	Molecular Function:protein binding
RC3G0367200	3	43206120	43207505	histidine-containing phosphotransmitter 1	Biological Process:phosphorelay signal transduction system
RC3G0367700	3	43221941	43224422	alpha/beta-Hydrolases superfamily protein	Biological Process:metabolic process
RC3G0367800	3	43232309	43233364	Histone superfamily protein	Cellular Component:nucleosome
RC3G0368000	3	43235323	43236436	Protein of unknown function	Biological Process:proteolysis
RC3G0368300	3	43246616	43252371	Calcium-dependent phospholipid-binding Copine family protein	Biological Process:negative regulation of cell death
RC3G0368400	3	43257773	43263371	Calcium-dependent phospholipid-binding Copine family protein	Biological Process:negative regulation of cell death
RC3G0368500	3	43274047	43279532	Calcium-dependent phospholipid-binding Copine family protein	Biological Process:negative regulation of cell death
RC3G0368600	3	43286328	43292169	Calcium-dependent phospholipid-binding Copine family protein	Biological Process:negative regulation of cell death
RC3G0368700	3	43302154	43302929	Calcium-dependent phospholipid-binding Copine family protein	Biological Process:negative regulation of cell death
RC3G0368800	3	43303110	43303655	Calcium-dependent phospholipid-binding Copine family protein	Biological Process:negative regulation of cell death
RC3G0368900	3	43310777	43313982	Calcium-dependent phospholipid-binding Copine family protein	Biological Process:negative regulation of cell death
RC3G0369000	3	43328434	43333637	Calcium-dependent phospholipid-binding Copine family protein	Biological Process:negative regulation of cell death
RC3G0369200	3	43361604	43364378	XB3 ortholog 4 in Arabidopsis thaliana	Molecular Function:protein binding
RC3G0369400	3	43394735	43396402	Ribosomal L18p/L5e family protein	Biological Process:translation
RC3G0370400	3	43422532	43427338	dehydroquinate dehydratase	Biological Process:oxidation-reduction process
RC3G0370500	3	43440159	43443082	dehydroquinate dehydratase	Biological Process:oxidation-reduction process
RC3G0371200	3	43488045	43489134	F-box/RNI-like superfamily protein	Molecular Function:protein binding
RC3G0372100	3	43544852	43546060	pescadillo-related	Biological Process:ribosome biogenesis
RC3G0372600	3	43572629	43574791	cysteine synthase D1	Biological Process:cysteine biosynthetic process from serine
RC3G0373000	3	43607082	43609851	copper/zinc superoxide dismutase 1	Biological Process:oxidation-reduction process
RC3G0373300	3	43621230	43622102	NAC-domain protein 101	Biological Process:regulation of transcription, DNA-templated
RC3G0373400	3	43623147	43624933	acyl carrier protein 3	Biological Process:fatty acid biosynthetic process
RC3G0373500	3	43631276	43632263	S-domain-2 5	Biological Process:protein phosphorylation
RC3G0373600	3	43638810	43646889	Transducin/WD40 repeat-like superfamily protein	Biological Process:ribosomal large subunit biogenesis
RC3G0373700	3	43671060	43678116	Transducin/WD40 repeat-like superfamily protein*	Biological Process:ribosomal large subunit biogenesis
RC3G0373700	3	43671060	43678116	Transducin/WD40 repeat-like superfamily protein	Biological Process:ribosomal large subunit biogenesis
RC3G0373800	3	43688376	43694774	vamp/synaptobrevin-associated protein 27-2	Cellular Component:endoplasmic reticulum membrane
RC3G0374200	3	43707843	43713442	sodium hydrogen exchanger 2	Biological Process:cation transport
RC3G0374300	3	43713967	43715250	Eukaryotic aspartyl protease family protein	Biological Process:proteolysis
RC3G0374400	3	43719315	43728407	ARM repeat superfamily protein	Molecular Function:binding
RC3G0374500	3	43729686	43734215	Protein kinase superfamily protein	Biological Process:protein phosphorylation
RC3G0374900	3	43750204	43752669	Pentatricopeptide repeat (PPR) superfamily protein	Molecular Function:protein binding
RC3G0375000	3	43754670	43755473	Eukaryotic aspartyl protease family protein	Biological Process:proteolysis
RC3G0375200	3	43758075	43766052	Esterase/lipase/thioesterase family protein	Molecular Function:transferase activity, transferring acyl groups other than amino-acyl groups
RC3G0375300	3	43767861	43776386	Transducin/WD40 repeat-like superfamily protein	Molecular Function:protein binding
RC3G0375600	3	43809915	43810469	SAUR-like auxin-responsive protein family	Biological Process:response to auxin
RC3G0375800	3	43842140	43845923	P-loop containing nucleoside triphosphate hydrolases superfamily protein	Biological Process:microtubule-based movement
RC3G0376100	3	43856005	43857393	UDP-Glycosyltransferase superfamily protein	Biological Process:metabolic process
RC3G0376200	3	43859421	43860032	Acyl-CoA N-acyltransferases (NAT) superfamily protein	Molecular Function:N-acetyltransferase activity
RC3G0376300	3	43861047	43868503	Protein kinase superfamily protein	Biological Process:protein phosphorylation
RC3G0376500	3	43879807	43880955	F-box family protein with a domain of unknown function (DUF295)	Molecular Function:protein binding
RC3G0376600	3	43881524	43882849	Protein kinase superfamily protein	Biological Process:protein phosphorylation
RC3G0377000	3	43887735	43890653	cysteine synthase D1	Biological Process:cysteine biosynthetic process from serine
RC3G0377100	3	43891615	43899052	cysteine synthase D1	Biological Process:cysteine biosynthetic process from serine
RC3G0377200	3	43901450	43902250	cytochrome c oxidase assembly protein CtaG / Cox11 family	Molecular Function:copper ion binding
RC3G0377400	3	43905324	43909197	cysteine synthase D1	Biological Process:cysteine biosynthetic process from serine
RC3G0377800	3	43915861	43918413	cysteine synthase D1	Biological Process:cysteine biosynthetic process from serine
RC3G0377900	3	43928248	43931546	cysteine synthase D1	Biological Process:cysteine biosynthetic process from serine
RC3G0378100	3	43933754	43937503	cysteine synthase D1	Biological Process:cysteine biosynthetic process from serine
RC3G0378300	3	43938182	43943030	O-acetylserine (thiol) lyase (OAS-TL) isoform A1	Biological Process:cysteine biosynthetic process from serine
RC3G0378400	3	43946845	43955756	exoribonuclease 4	Biological Process:nucleobase-containing compound metabolic process
RC3G0378600	3	43956755	43957697	Rubredoxin-like superfamily protein	Molecular Function:iron ion binding
RC3G0378700	3	43958889	43959764	DNA-binding storekeeper protein-related transcriptional regulator	Biological Process:regulation of transcription, DNA-templated
RC3G0379000	3	43967001	43969801	Cytidine/deoxycytidylate deaminase family protein	Molecular Function:catalytic activity
RC3G0379100	3	43970781	43971323	AGAMOUS-like 61	Molecular Function:DNA binding
RC3G0379200	3	43974411	43975013	AGAMOUS-like 61	Molecular Function:DNA binding
RC3G0379300	3	43976295	43976789	AGAMOUS-like 61	Molecular Function:DNA binding
RC3G0379500	3	43979682	43981648	Ribosomal protein S24e family protein	Biological Process:translation
RC3G0379800	3	43995448	43996167	Homeodomain-like superfamily protein	Molecular Function:DNA binding
RC3G0380200	3	44011689	44014786	NB-ARC domain-containing disease resistance protein	Molecular Function:ADP binding
RC3G0380700	3	44048794	44052609	NB-ARC domain-containing disease resistance protein	Molecular Function:ADP binding
RC3G0380800	3	44079169	44082987	NB-ARC domain-containing disease resistance protein	Molecular Function:ADP binding
RC3G0380900	3	44084061	44085554	NB-ARC domain-containing disease resistance protein	Molecular Function:ADP binding
RC3G0381700	3	44121594	44124783	with no lysine (K) kinase 1	Biological Process:protein phosphorylation
RC3G0381900	3	44134326	44134736	Calcium-binding EF-hand family protein	Molecular Function:calcium ion binding
RC3G0382400	3	44143946	44148564	zeta-carotene desaturase	Biological Process:carotenoid biosynthetic process
RC3G0382700	3	44169046	44170395	Eukaryotic aspartyl protease family protein	Biological Process:proteolysis
RC3G0382900	3	44179351	44180700	Eukaryotic aspartyl protease family protein	Biological Process:proteolysis
RC3G0383100	3	44191910	44193630	Ribosomal protein S3Ae	Biological Process:translation
RC3G0383200	3	44198591	44201370	Protein prenylyltransferase superfamily protein	Molecular Function:protein binding
RC3G0383400	3	44206146	44213656	Pseudouridine synthase family protein	Biological Process:RNA modification
RC3G0383800	3	44234122	44235931	calmodulin-like 11	Molecular Function:calcium ion binding
RC3G0384000	3	44248767	44252756	NIMA-related kinase 2	Biological Process:protein phosphorylation
RC3G0384200	3	44255265	44256879	IQ-domain 19	Molecular Function:protein binding
RC3G0384500	3	44273325	44274796	Disease resistance protein (TIR-NBS-LRR class) family	Molecular Function:protein binding
RC3G0384800	3	44292398	44300745	disease resistance protein (TIR-NBS-LRR class)	Biological Process:signal transduction
RC3G0385100	3	44331508	44332224	-	Molecular Function:nucleic acid binding
RC3G0385400	3	44343642	44345479	Disease resistance protein (TIR-NBS-LRR class)	Molecular Function:protein binding
RC3G0385800	3	44353879	44355138	disease resistance protein (TIR-NBS-LRR class)	Molecular Function:protein binding
RC3G0386100	3	44381265	44383012	Ribose 5-phosphate isomerase	Biological Process:pentose-phosphate shunt, non-oxidative branch
RC3G0386700	3	44411440	44417208	HXXXD-type acyl-transferase family protein	Molecular Function:transferase activity, transferring acyl groups other than amino-acyl groups
RC3G0386900	3	44426301	44430239	NAD(P)-linked oxidoreductase superfamily protein*	Biological Process:oxidation-reduction process
RC3G0387200	3	44438682	44441608	NAD(P)-linked oxidoreductase superfamily protein	Biological Process:oxidation-reduction process
RC3G0387600	3	44448699	44452541	NAD(P)-linked oxidoreductase superfamily protein	Biological Process:oxidation-reduction process
RC3G0387700	3	44452633	44454677	NAD(P)-linked oxidoreductase superfamily protein	Biological Process:oxidation-reduction process
RC3G0388000	3	44461787	44463902	NAD(P)-linked oxidoreductase superfamily protein	Biological Process:oxidation-reduction process
RC3G0388400	3	44492927	44496051	GDP-D-mannose 3'	Molecular Function:catalytic activity
RC3G0388500	3	44511987	44514439	vacuolar ATPase subunit F family protein	Biological Process:ATP hydrolysis coupled proton transport
RC3G0388600	3	44515872	44518868	bZIP transcription factor family protein	Biological Process:regulation of transcription, DNA-templated
RC3G0388700	3	44519387	44520974	mitochondrial editing factor 20	Molecular Function:protein binding
RC3G0388800	3	44521331	44524072	Bacterial sec-independent translocation protein mttA/Hcf106	Biological Process:protein secretion
RC3G0388900	3	44526230	44530475	basic helix-loop-helix (bHLH) DNA-binding superfamily protein	Molecular Function:protein dimerization activity
RC3G0389000	3	44532803	44534788	Tetratricopeptide repeat (TPR)-like superfamily protein	Molecular Function:protein binding
RC3G0389100	3	44535438	44543281	RNA polymerase II transcription mediators	Biological Process:regulation of transcription from RNA polymerase II promoter
RC3G0389200	3	44546897	44547648	AUX/IAA transcriptional regulator family protein	Biological Process:regulation of transcription, DNA-templated
RC3G0389400	3	44557032	44559482	indoleacetic acid-induced protein 16	Biological Process:regulation of transcription, DNA-templated
RC3G0389500	3	44571396	44573093	N-terminal nucleophile aminohydrolases (Ntn hydrolases) superfamily protein	Biological Process:proteolysis involved in cellular protein catabolic process
RC3G0389600	3	44577598	44578019	pathogenesis-related 4	Biological Process:defense response to bacterium
RC3G0389800	3	44582902	44583407	pathogenesis-related 4	Biological Process:defense response to bacterium
RC3G0389900	3	44624769	44626218	WUSCHEL related homeobox 1	Molecular Function:DNA binding
RC3G0390200	3	44650182	44650874	pathogenesis-related 4	Biological Process:defense response to bacterium
RC3G0390300	3	44665539	44665970	pathogenesis-related 4	Biological Process:defense response to bacterium
RC3G0390400	3	44670037	44670453	WUSCHEL related homeobox 1	Molecular Function:DNA binding
RC3G0390700	3	44689481	44690148	pathogenesis-related 4	Biological Process:defense response to bacterium
RC3G0391300	3	44757942	44759408	Eukaryotic aspartyl protease family protein	Biological Process:proteolysis
RC3G0391400	3	44767901	44769557	ABI3-interacting protein 3	Biological Process:protein folding
RC3G0391500	3	44770298	44772233	Eukaryotic aspartyl protease family protein	Biological Process:proteolysis
RC3G0391600	3	44772462	44774368	Eukaryotic aspartyl protease family protein	Biological Process:proteolysis
RC3G0391700	3	44776349	44779576	Plant invertase/pectin methylesterase inhibitor superfamily	Biological Process:cell wall modification
RC3G0391800	3	44780169	44784784	ankyrin repeat family protein	Molecular Function:protein binding
RC3G0392000	3	44799594	44802224	Malectin/receptor-like protein kinase family protein	Biological Process:protein phosphorylation
RC3G0392200	3	44805208	44806585	WRKY DNA-binding protein 74	Biological Process:regulation of transcription, DNA-templated
RC3G0392300	3	44806957	44809081	Ribosomal protein S19 family protein	Biological Process:translation
RC3G0392400	3	44819909	44821234	Eukaryotic aspartyl protease family protein	Biological Process:proteolysis
RC3G0392500	3	44824439	44825285	winged-helix DNA-binding transcription factor family protein	Biological Process:nucleosome assembly
RC3G0392600	3	44830886	44832523	Eukaryotic aspartyl protease family protein	Biological Process:proteolysis
RC3G0392700	3	44835685	44837028	Eukaryotic aspartyl protease family protein	Biological Process:proteolysis
RC3G0392900	3	44862150	44863749	Alba DNA/RNA-binding protein	Molecular Function:nucleic acid binding
RC3G0393100	3	44869153	44871598	RNA-binding KH domain-containing protein	Molecular Function:RNA binding
RC3G0393300	3	44892442	44895959	MuDR family transposase	Molecular Function:zinc ion binding
RC3G0393500	3	44902948	44908586	phosphoribosylaminoimidazole carboxylase	Biological Process:'de novo' IMP biosynthetic process
RC3G0393600	3	44909307	44910209	related to AP2 11	Biological Process:regulation of transcription, DNA-templated
RC3G0393700	3	44928079	44933197	SSXT family protein	Molecular Function:transcription coactivator activity
RC3G0393900	3	44981671	44983702	Aluminium activated malate transporter family protein	Biological Process:malate transport
RC3G0394000	3	44993544	44996017	phloem protein 2-B10	Molecular Function:protein binding
RC3G0394100	3	45011947	45013424	F-box family protein	Molecular Function:protein binding
RC3G0394200	3	45021362	45032049	Myosin family protein with Dil domain	Cellular Component:myosin complex
RC3G0394300	3	45033620	45035951	F-box associated ubiquitination effector family protein	Molecular Function:protein binding
RC3G0394500	3	45044884	45049120	Peptidase C13 family	Biological Process:attachment of GPI anchor to protein
RC3G0394600	3	45050322	45052369	Protein of unknown function	Biological Process:regulation of transcription, DNA-templated
RC3G0395000	3	45065808	45069934	Signal transduction histidine kinase	Biological Process:negative regulation of ethylene-activated signaling pathway
RC3G0395400	3	45095904	45096398	Tetratricopeptide repeat (TPR)-like superfamily protein	Molecular Function:zinc ion binding
RC3G0395600	3	45098882	45099676	rotamase cyclophilin 2	Biological Process:protein folding
RC3G0395700	3	45100774	45102126	Protein of unknown function	Biological Process:chloroplast ribulose bisphosphate carboxylase complex biogenesis
RC3G0395900	3	45114273	45114977	ethylene response factor 1	Biological Process:regulation of transcription, DNA-templated
RC3G0396800	3	45183029	45187399	type one serine/threonine protein phosphatase 4	Molecular Function:hydrolase activity
RC3G0396900	3	45196921	45198316	phosphoenolpyruvate carboxylase kinase 1	Biological Process:protein phosphorylation
RC3G0397300	3	45242454	45244088	F-box protein At3g28330	Molecular Function:protein binding
RC3G0397400	3	45269393	45271168	cytochrome c oxidase 10	Biological Process:heme O biosynthetic process
RC3G0397500	3	45273020	45274791	Ribosomal protein S26e family protein	Biological Process:translation
RC3G0397800	3	45291551	45292927	F-box family protein	Molecular Function:protein binding
RC3G0397900	3	45293118	45295327	F-box/RNI-like/FBD-like domains-containing protein	Molecular Function:protein binding
RC3G0398100	3	45309831	45315520	cell division cycle 5	Molecular Function:DNA binding
RC3G0398200	3	45317429	45321565	threonine aldolase 1	Biological Process:cellular amino acid metabolic process
RC3G0398900	3	45383941	45388967	Calcium-binding EF-hand family protein	Molecular Function:calcium ion binding
RC3G0399000	3	45390171	45393730	Protein prenylyltransferase superfamily protein	Biological Process:protein prenylation
RC3G0399200	3	45396625	45399444	Pentatricopeptide repeat (PPR) superfamily protein	Molecular Function:protein binding
RC3G0399300	3	45400689	45412331	Protein of unknown function	Molecular Function:binding
RC3G0399400	3	45413022	45416901	RNA-binding (RRM/RBD/RNP motifs) family protein	Molecular Function:nucleic acid binding
RC3G0399500	3	45417881	45427043	Transcription factor jumonji (jmj) family protein / zinc finger (C5HC2 type) family protein	Cellular Component:nucleus
RC3G0399700	3	45430095	45431622	F-box/RNI-like/FBD-like domains-containing protein	Molecular Function:protein binding
RC3G0399800	3	45435580	45437570	Protein with RNI-like/FBD-like domains	Molecular Function:protein binding
RC3G0399900	3	45446264	45447858	F-box/RNI-like superfamily protein	Molecular Function:protein binding
RC3G0400300	3	45472404	45475976	Ankyrin repeat family protein	Molecular Function:protein binding
RC3G0400400	3	45476635	45477933	F-box family protein	Molecular Function:protein binding
RC3G0400700	3	45486388	45490057	peroxin-12	Biological Process:protein targeting to peroxisome
RC3G0400800	3	45502111	45504605	Homeodomain-like superfamily protein	Molecular Function:DNA binding
RC3G0400900	3	45505251	45506578	peroxin-12	Biological Process:protein targeting to peroxisome
RC3G0401000	3	45510380	45514922	Homeodomain-like superfamily protein	Molecular Function:DNA binding
RC3G0401200	3	45529902	45531886	Ribosomal protein L14p/L23e family protein	Biological Process:translation
RC3G0401300	3	45533459	45538432	SET-domain containing protein lysine methyltransferase family protein	Biological Process:histone lysine methylation
RC3G0401600	3	45556045	45568388	P-loop containing nucleoside triphosphate hydrolases superfamily protein	Molecular Function:ATP binding
RC3G0401700	3	45569490	45571503	Protein kinase superfamily protein	Biological Process:protein phosphorylation
RC3G0401800	3	45571815	45574070	Protein kinase superfamily protein	Biological Process:protein phosphorylation
RC3G0402100	3	45588630	45590604	Protein kinase superfamily protein	Biological Process:protein phosphorylation
RC3G0402200	3	45590994	45593405	Protein kinase superfamily protein	Biological Process:protein phosphorylation
RC3G0402400	3	45602215	45611152	FtsH extracellular protease family	Biological Process:proteolysis
RC3G0402500	3	45611297	45614612	Leucine-rich receptor-like protein kinase family protein	Biological Process:protein phosphorylation
RC3G0402600	3	45626677	45628792	Calcium-dependent phosphotriesterase superfamily protein	Biological Process:biosynthetic process
RC3G0402700	3	45630488	45631354	AMP-dependent synthetase and ligase family protein	Biological Process:metabolic process
RC3G0402800	3	45643574	45648179	plant glycogenin-like starch initiation protein 6	Molecular Function:transferase activity, transferring glycosyl groups
RC4G0135300	4	19197994	19200629	Tetratricopeptide repeat (TPR)-like superfamily protein	Molecular Function:protein binding
RC4G0135700	4	19288847	19293170	basic helix-loop-helix (bHLH) DNA-binding superfamily protein	Molecular Function:protein dimerization activity
RC4G0135900	4	19354181	19356903	FAR1-related sequence 5	Biological Process:regulation of transcription, DNA-templated
RC4G0136000	4	19356905	19357936	FAR1-related sequence 5	Biological Process:regulation of transcription, DNA-templated
RC4G0136200	4	19431799	19443855	5'-3' exonuclease family protein	Molecular Function:DNA binding
RC4G0136300	4	19444866	19447914	vacuolar protein sorting-associated protein 20.2	Biological Process:vacuolar transport
RC4G0136400	4	19452396	19455796	Protein of unknown function	Biological Process:protein folding
RC4G0136600	4	19462100	19476646	DEA(D/H)-box RNA helicase family protein	Molecular Function:ATP binding
RC4G0136700	4	19533583	19534901	Lactate/malate dehydrogenase family protein	Biological Process:carbohydrate metabolic process
RC4G0136800	4	19539961	19541351	glutamate decarboxylase	Biological Process:carboxylic acid metabolic process
RC4G0137300	4	19561865	19565955	alpha/beta-Hydrolases superfamily protein	Molecular Function:catalytic activity
RC4G0137500	4	19630251	19633972	CLPC homologue 1	Biological Process:protein metabolic process
RC4G0137800	4	19656234	19661575	diphthamide synthesis DPH2 family protein	Biological Process:peptidyl-diphthamide biosynthetic process from peptidyl-histidine
RC4G0137900	4	19695621	19696778	homolog of carrot EP3-3 chitinase	Biological Process:carbohydrate metabolic process
RC4G0138000	4	19725726	19727124	homolog of carrot EP3-3 chitinase	Biological Process:carbohydrate metabolic process
RC4G0138100	4	19738186	19741837	SPT4 homolog 2	Biological Process:positive regulation of DNA-templated transcription, elongation
RC4G0138200	4	19741999	19746199	Mediator complex	Biological Process:regulation of transcription from RNA polymerase II promoter
RC4G0138800	4	19814477	19825999	P-loop containing nucleoside triphosphate hydrolases superfamily protein	Biological Process:ribosome biogenesis
RC4G0139200	4	19978255	19979509	Protein kinase superfamily protein	Biological Process:protein phosphorylation
RC4G0139300	4	19991686	19991970	Protein kinase superfamily protein	Biological Process:protein phosphorylation
RC4G0139600	4	20045340	20050046	solute:sodium symporters	Biological Process:transmembrane transport
RC4G0139700	4	20093874	20094149	sulfate transmembrane transporters	Biological Process:molybdate ion transport
RC4G0139800	4	20112856	20115781	beta-galactosidase 5	Biological Process:carbohydrate metabolic process
RC4G0140100	4	20140365	20140928	Leucine-rich receptor-like protein kinase family protein	Molecular Function:protein binding
RC4G0140300	4	20144550	20149636	Protein kinase superfamily protein	Biological Process:protein phosphorylation
RC4G0140500	4	20179872	20182620	solute:sodium symporters	Biological Process:transmembrane transport
RC4G0140800	4	20199756	20202853	beta-galactosidase 5	Biological Process:carbohydrate metabolic process
RC4G0140900	4	20219924	20221184	Leucine-rich receptor-like protein kinase family protein	Molecular Function:protein binding
RC4G0141100	4	20234067	20242302	Transducin/WD40 repeat-like superfamily protein	Molecular Function:protein binding
RC4G0141200	4	20244032	20248199	serine carboxypeptidase-like 18	Biological Process:proteolysis
RC4G0141300	4	20264789	20265508	Protein kinase superfamily protein	Biological Process:protein phosphorylation
RC4G0141400	4	20283737	20284630	Protein kinase superfamily protein	Biological Process:protein phosphorylation
RC4G0141900	4	20307531	20314945	Transducin/WD40 repeat-like superfamily protein	Molecular Function:protein binding
RC4G0142100	4	20321202	20325281	serine carboxypeptidase-like 18	Biological Process:proteolysis
RC4G0142200	4	20343512	20346843	Protein kinase superfamily protein	Biological Process:protein phosphorylation
RC4G0142300	4	20370140	20374316	Protein of unknown function	Biological Process:RNA splicing
RC4G0142500	4	20396463	20398098	Tetratricopeptide repeat (TPR)-like superfamily protein	Molecular Function:protein binding
RC4G0142600	4	20416383	20421859	vernalization5/VIN3-like	Molecular Function:protein binding
RC4G0143000	4	20470358	20471278	related to AP2 11	Biological Process:regulation of transcription, DNA-templated
RC4G0143100	4	20503130	20506009	AINTEGUMENTA-like 5	Biological Process:multicellular organism development
RC4G0143300	4	20539255	20541035	senescence-associated gene 29	Cellular Component:integral component of membrane
RC4G0143600	4	20569954	20570812	acetyl-CoA carboxylase 2	Molecular Function:ATP binding
RC4G0143700	4	20573887	20575429	protein phosphatase 2A subunit A2	Molecular Function:binding
RC4G0144300	4	20832881	20839834	cell division cycle protein 48-related / CDC48-related	Molecular Function:ATP binding
RC4G0144600	4	20884317	20889498	Y-family DNA polymerase H	Biological Process:DNA repair
RC4G0144800	4	20917425	20929282	3beta-hydroxysteroid-dehydrogenase/decarboxylase isoform 2	Biological Process:oxidation-reduction process
RC4G0144900	4	20960554	20961646	MITOCHONDRIAL FERREDOXIN 2	Molecular Function:2 iron, 2 sulfur cluster binding
RC4G0145100	4	20976363	20976536	Heavy metal transport/detoxification superfamily protein	Biological Process:metal ion transport
RC4G0145400	4	21013595	21018569	DNA glycosylase superfamily protein	Biological Process:DNA repair
RC4G0145500	4	21019543	21021900	farnesyltransferase A	Biological Process:protein prenylation
RC4G0145800	4	21102989	21114584	IBR domain-containing protein	Biological Process:protein ubiquitination
RC4G0145900	4	21115284	21118419	calcium-dependent protein kinase 24	Biological Process:protein phosphorylation
RC4G0146300	4	21171922	21175135	Tetratricopeptide repeat (TPR)-like superfamily protein	Molecular Function:protein binding
RC4G0146400	4	21176935	21185077	phosphoenolpyruvate carboxylase 4	Biological Process:carbon fixation
RC4G0146900	4	21235998	21239332	Adaptin family protein	Biological Process:intracellular protein transport
RC4G0147100	4	21294121	21294969	porphyromonas-type peptidyl-arginine deiminase family protein	Biological Process:putrescine biosynthetic process
RC4G0147300	4	21305086	21309665	Protein of unknown function	Biological Process:positive regulation of catalytic activity
RC4G0147400	4	21354081	21360770	Basic-leucine zipper (bZIP) transcription factor family protein	Biological Process:regulation of transcription, DNA-templated
RC4G0147500	4	21412427	21417586	inositol transporter 1	Biological Process:transmembrane transport
RC4G0147800	4	21468783	21477037	Ubiquitin-like superfamily protein	Molecular Function:protein binding
RC4G0147900	4	21479976	21481004	F-box family protein	Molecular Function:protein binding
RC4G0148100	4	21523888	21524931	F-box family protein	Molecular Function:protein binding
RC4G0148200	4	21534963	21535979	F-box family protein	Molecular Function:protein binding
RC4G0148300	4	21552430	21557534	Microtubule associated protein (MAP65/ASE1) family protein	Biological Process:cytokinesis
RC4G0148600	4	21593520	21598984	Protein kinase superfamily protein	Biological Process:protein phosphorylation
RC4G0148900	4	21622334	21625048	GDSL lipase 1	Biological Process:lipid metabolic process
RC4G0149100	4	21666080	21668250	Disease resistance protein (TIR-NBS-LRR class) family	Molecular Function:protein binding
RC4G0149200	4	21668252	21671816	Disease resistance protein (TIR-NBS-LRR class) family	Biological Process:signal transduction
RC4G0149500	4	21697236	21698308	Zinc finger C-x8-C-x5-C-x3-H type family protein	Molecular Function:metal ion binding
RC4G0149700	4	21728675	21732125	Got1/Sft2-like vescicle transport protein family	Biological Process:vesicle-mediated transport
RC4G0149900	4	21795536	21796817	RNA-DIRECTED DNA METHYLATION 1	Biological Process:regulation of DNA methylation
RC4G0150100	4	21800191	21801161	2-oxoglutarate (2OG) and Fe(II)-dependent oxygenase superfamily protein	Biological Process:oxidation-reduction process
RC4G0150300	4	21839855	21844046	Disease resistance protein (CC-NBS-LRR class) family	Molecular Function:ADP binding
RC4G0150700	4	21950838	21954395	NB-ARC domain-containing disease resistance protein	Molecular Function:ADP binding
RC4G0150800	4	21954639	21959120	S15/NS1	Biological Process:translation
RC4G0151500	4	22019181	22022096	Disease resistance protein (TIR-NBS-LRR class) family	Molecular Function:protein binding
RC4G0151600	4	22022278	22024984	Disease resistance protein (TIR-NBS-LRR class) family	Biological Process:signal transduction
RC4G0151700	4	22030538	22040636	RNA helicase family protein	Molecular Function:helicase activity
RC4G0151800	4	22041011	22044436	RNA-binding protein 47C	Molecular Function:nucleic acid binding
RC4G0151900	4	22054695	22055987	Ca2+ activated outward rectifying K+ channel 6	Biological Process:potassium ion transmembrane transport
RC4G0152000	4	22059347	22065619	Nucleotide-sugar transporter family protein	Biological Process:carbohydrate transport
RC4G0152100	4	22065622	22068557	UDP-galactose transporter 6	Biological Process:carbohydrate transport
RC4G0152300	4	22111546	22118279	cyclin-dependent kinase C	Biological Process:protein phosphorylation
RC4G0152400	4	22119339	22121287	Peroxidase superfamily protein	Biological Process:oxidation-reduction process
RC4G0152600	4	22149733	22152752	Protein of unknown function	Cellular Component:histone acetyltransferase complex
RC4G0152700	4	22165104	22166555	HXXXD-type acyl-transferase family protein	Molecular Function:transferase activity, transferring acyl groups other than amino-acyl groups
RC4G0153500	4	22294517	22295899	HXXXD-type acyl-transferase family protein	Molecular Function:transferase activity, transferring acyl groups other than amino-acyl groups
RC4G0153700	4	22344762	22345612	gamma-adaptin 1	Biological Process:intracellular protein transport
RC4G0153800	4	22444278	22447457	Leucine-rich repeat protein kinase family protein	Biological Process:protein phosphorylation
RC4G0154000	4	22452198	22455133	SCAMP family protein	Biological Process:protein transport
RC4G0154100	4	22462483	22463525	cyclin-dependent kinase B1	Biological Process:protein phosphorylation
RC4G0154300	4	22503219	22508811	Radical SAM superfamily protein	Biological Process:biotin biosynthetic process
RC4G0154400	4	22509737	22512597	cysteine-rich RLK (RECEPTOR-like protein kinase) 25	Biological Process:protein phosphorylation
RC4G0154500	4	22548613	22549376	Aldolase-type TIM barrel family protein	Biological Process:oxidation-reduction process
RC4G0154600	4	22662292	22662670	aminophospholipid ATPase 1	Biological Process:phospholipid transport
RC4G0154700	4	22674754	22690291	tRNA synthetase class I (I	Biological Process:isoleucyl-tRNA aminoacylation
RC4G0155000	4	22750695	22754471	glutathione peroxidase 2	Biological Process:oxidation-reduction process
RC4G0155300	4	22807873	22810914	receptor like protein 7	Molecular Function:protein binding
RC4G0155400	4	22854020	22856465	Ribosomal protein L25/Gln-tRNA synthetase	Biological Process:translation
RC4G0155700	4	22879193	22880180	S-domain-1 13	Biological Process:protein phosphorylation
RC4G0155800	4	22880182	22882787	S-locus lectin protein kinase family protein	Biological Process:protein phosphorylation
RC4G0156000	4	22894130	22894885	Ribosomal protein L25/Gln-tRNA synthetase	Biological Process:translation
RC4G0156200	4	22900413	22903795	S-locus lectin protein kinase family protein	Biological Process:protein phosphorylation
RC4G0156700	4	22960778	22965591	NB-ARC domain-containing disease resistance protein	Molecular Function:ADP binding
RC4G0156800	4	23014734	23020373	Tetratricopeptide repeat (TPR)-like superfamily protein	Molecular Function:protein binding
RC4G0157000	4	23039887	23042404	Protein of unknown function	Biological Process:regulation of transcription, DNA-templated
RC4G0157100	4	23044060	23049620	Eukaryotic protein of unknown function (DUF914)	Biological Process:transmembrane transport
RC4G0157400	4	23075455	23077017	NAD(P)-binding Rossmann-fold superfamily protein	Molecular Function:oxidoreductase activity
RC4G0157600	4	23121741	23122721	Ribosomal protein S8 family protein	Biological Process:translation
RC4G0157800	4	23152727	23154367	NAD(P)-binding Rossmann-fold superfamily protein	Molecular Function:oxidoreductase activity
RC4G0158000	4	23224805	23226423	NAD(P)-binding Rossmann-fold superfamily protein	Molecular Function:oxidoreductase activity
RC4G0158100	4	23234865	23235146	Protein kinase superfamily protein	Biological Process:protein phosphorylation
RC4G0158500	4	23276050	23283337	NAD(P)-binding Rossmann-fold superfamily protein	Molecular Function:oxidoreductase activity
RC4G0158600	4	23292406	23301367	Leucine-rich repeat protein kinase family protein	Biological Process:protein phosphorylation
RC4G0158700	4	23301468	23302406	EF-TU receptor	Molecular Function:protein binding
RC4G0158900	4	23325319	23327256	NAD(P)-binding Rossmann-fold superfamily protein	Molecular Function:oxidoreductase activity
RC4G0159000	4	23338689	23340521	Leucine-rich repeat protein kinase family protein	Biological Process:protein phosphorylation
RC4G0159200	4	23353909	23354836	Ribosomal protein L18ae/LX family protein	Biological Process:translation
RC4G0159300	4	23381522	23387038	S-adenosyl-L-methionine-dependent methyltransferases superfamily protein	Biological Process:rRNA processing
RC4G0159400	4	23424124	23426146	CCCH-type zinc fingerfamily protein with RNA-binding domain	Molecular Function:metal ion binding
RC4G0159500	4	23427200	23434546	Pentatricopeptide repeat (PPR) superfamily protein	Molecular Function:cofactor binding
RC4G0159800	4	23459414	23464492	Phosphoenolpyruvate carboxylase family protein	Molecular Function:catalytic activity
RC4G0159900	4	23481453	23484858	Phosphoenolpyruvate carboxylase family protein	Molecular Function:catalytic activity
RC4G0160100	4	23506697	23512292	Protein Transporter	Biological Process:protein import into mitochondrial matrix
RC4G0160300	4	23571668	23575239	urophorphyrin methylase 1	Biological Process:metabolic process
RC4G0160800	4	23676188	23678025	UDP-Glycosyltransferase superfamily protein	Biological Process:metabolic process
RC4G0160900	4	23693086	23699019	Transducin/WD40 repeat-like superfamily protein	Molecular Function:protein binding
RC4G0161100	4	23754452	23761269	NB-ARC domain-containing disease resistance protein	Molecular Function:ADP binding
RC4G0161900	4	23851925	23862004	Got1/Sft2-like vescicle transport protein family	Biological Process:vesicle-mediated transport
RC4G0162100	4	23878444	23881940	lipase class 3 family protein	Biological Process:lipid metabolic process
RC4G0162200	4	23896791	23898206	alpha/beta-Hydrolases superfamily protein	Biological Process:lipid metabolic process
RC4G0165100	4	24596055	24599911	Leucine-rich repeat transmembrane protein kinase	Biological Process:protein phosphorylation
RC4G0165300	4	24639242	24645358	translocase of the outer mitochondrial membrane 40	Biological Process:transmembrane transport
RC4G0165400	4	24659407	24669628	Transducin/WD40 repeat-like superfamily protein	Biological Process:regulation of transcription, DNA-templated
RC4G0165800	4	24690470	24700562	P4H isoform 1	Biological Process:oxidation-reduction process
RC4G0165900	4	24700886	24703853	Ribosomal protein L13 family protein	Biological Process:translation
RC4G0166000	4	24713716	24714159	sulphotransferase 12	Molecular Function:sulfotransferase activity
RC4G0166200	4	24732544	24741981	SIGNAL PEPTIDE PEPTIDASE-LIKE 5	Cellular Component:integral component of membrane
RC4G0166400	4	24746295	24749393	Lactoylglutathione lyase / glyoxalase I family protein	Molecular Function:RNA-DNA hybrid ribonuclease activity
RC4G0167600	4	24947274	24949719	Chitinase family protein	Biological Process:cell wall macromolecule catabolic process
RC4G0168000	4	25007032	25009751	UDP-Glycosyltransferase superfamily protein	Biological Process:metabolic process
RC4G0168100	4	25055681	25058121	UDP-glucosyl transferase 74D1	Biological Process:metabolic process
RC4G0168200	4	25063901	25067446	Ubiquitin-conjugating enzyme/RWD-like protein	Biological Process:cellular protein modification process
RC4G0168700	4	25166914	25171064	peptide chain release factor	Biological Process:translational termination
RC4G0168800	4	25174609	25177885	Leucine-rich repeat protein kinase family protein	Biological Process:protein phosphorylation
RC4G0169900	4	25355037	25355584	ILI1 binding bHLH 1	Molecular Function:protein dimerization activity
RC4G0170000	4	25358806	25361894	Plant invertase/pectin methylesterase inhibitor superfamily	Biological Process:cell wall modification
RC4G0170100	4	25364691	25375927	KU70 homolog	Biological Process:double-strand break repair via nonhomologous end joining
RC4G0170200	4	25379360	25382599	Threonyl-tRNA synthetase	Biological Process:threonyl-tRNA aminoacylation
RC4G0170500	4	25409198	25409995	Leucine-rich repeat receptor-like protein kinase family protein	Biological Process:protein phosphorylation
RC4G0170800	4	25427209	25429180	Protein kinase family protein with leucine-rich repeat domain	Molecular Function:protein binding
RC4G0170900	4	25440675	25440988	Protein kinase family protein with leucine-rich repeat domain	Biological Process:protein phosphorylation
RC4G0171000	4	25441057	25441782	Leucine-rich repeat receptor-like protein kinase family protein	Biological Process:protein phosphorylation
RC4G0171100	4	25441824	25442624	Leucine-rich repeat receptor-like protein kinase family protein	Molecular Function:protein binding
RC4G0171300	4	25448339	25449872	Protein of unknown function	Biological Process:Notch signaling pathway
RC4G0171400	4	25454609	25464401	ARM repeat superfamily protein	Biological Process:intracellular protein transport
RC4G0171600	4	25513810	25527901	trithorax-like protein 2	Cellular Component:nucleus
RC4G0171900	4	25558176	25560318	Eukaryotic aspartyl protease family protein	Biological Process:proteolysis
RC4G0172400	4	25611134	25617954	Eukaryotic aspartyl protease family protein	Biological Process:proteolysis
RC4G0172500	4	25624158	25626022	15-cis-zeta-carotene isomerase	Cellular Component:integral component of membrane
RC4G0172700	4	25662113	25662995	MLP-like protein 423	Biological Process:defense response
RC4G0172800	4	25665805	25666286	MLP-like protein 423	Biological Process:defense response
RC4G0172900	4	25678523	25679442	MLP-like protein 423	Biological Process:defense response
RC4G0173400	4	25720700	25723348	Pentatricopeptide repeat (PPR) superfamily protein	Molecular Function:protein binding
RC4G0173800	4	25766106	25768138	Ankyrin repeat family protein	Biological Process:cellular response to salicylic acid stimulus
RC4G0174000	4	25811707	25811886	beta-hydroxyisobutyryl-CoA hydrolase 1	Molecular Function:3-hydroxyisobutyryl-CoA hydrolase activity
RC4G0174200	4	25863481	25865156	Transducin/WD40 repeat-like superfamily protein	Molecular Function:protein binding
RC4G0174400	4	25869481	25869963	MLP-like protein 423	Biological Process:defense response
RC4G0174500	4	25881976	25882458	MLP-like protein 423	Biological Process:defense response
RC4G0174700	4	25895041	25895523	MLP-like protein 423	Biological Process:defense response
RC4G0174800	4	25897436	25902101	Protein phosphatase 2C family protein	Biological Process:protein dephosphorylation
RC4G0175100	4	25953492	25954215	Leucine-rich repeat protein kinase family protein	Biological Process:protein phosphorylation
RC4G0175400	4	26063622	26070311	translation initiation factor 3 subunit H1	Cellular Component:cytoplasm
RC4G0176100	4	26104897	26108172	Leucine-rich receptor-like protein kinase family protein	Biological Process:protein phosphorylation
RC4G0176200	4	26130547	26135561	Transducin/WD40 repeat-like superfamily protein	Molecular Function:protein binding
RC4G0176300	4	26142995	26152056	zinc ion binding	Biological Process:interstrand cross-link repair
RC4G0176400	4	26172457	26174162	TBP-associated factor 13	Biological Process:transcription from RNA polymerase II promoter
RC4G0176700	4	26200763	26204007	lectin protein kinase family protein	Biological Process:protein phosphorylation
RC4G0176800	4	26245628	26246438	Ribonuclease H-like superfamily protein	Molecular Function:nucleic acid binding
RC4G0177100	4	26269454	26272936	NB-ARC domain-containing disease resistance protein	Molecular Function:ADP binding
RC4G0177400	4	26280385	26283487	tonoplast monosaccharide transporter1	Biological Process:transmembrane transport
RC4G0177500	4	26283668	26286358	tonoplast monosaccharide transporter2	Biological Process:transmembrane transport
RC4G0177600	4	26287628	26288826	multiple chloroplast division site 1	Biological Process:chloroplast fission
RC4G0177800	4	26315978	26324994	tetratricopeptide repeat (TPR)-containing protein	Molecular Function:protein binding
RC4G0178000	4	26326531	26328444	tetratricopeptide repeat (TPR)-containing protein	Molecular Function:protein binding
RC4G0178100	4	26342561	26348745	transducin family protein / WD-40 repeat family protein	Molecular Function:protein binding
RC4G0178500	4	26409429	26411908	Cytosol aminopeptidase family protein	Biological Process:protein metabolic process
RC4G0178700	4	26419037	26421078	Tetratricopeptide repeat (TPR)-like superfamily protein	Molecular Function:protein binding
RC4G0178900	4	26497258	26500468	DNA/RNA helicase protein	Molecular Function:metal ion binding
RC4G0179100	4	26510175	26510514	cytochrome P450	Biological Process:oxidation-reduction process
RC4G0179200	4	26511415	26512463	Protein of unknown function	Biological Process:proton transport
RC4G0179600	4	26543423	26544324	TRAF-like family protein	Molecular Function:protein binding
RC4G0179700	4	26544392	26547610	cysteine-rich RLK (RECEPTOR-like protein kinase) 8	Biological Process:DNA integration
RC4G0179800	4	26547683	26548197	TRAF-like family protein	Molecular Function:protein binding
RC4G0180000	4	26551899	26555643	DEA(D/H)-box RNA helicase family protein	Molecular Function:ATP binding
RC4G0180300	4	26642623	26648133	Calcium-dependent phospholipid-binding Copine family protein	Biological Process:negative regulation of cell death
RC4G0180400	4	26663154	26665424	P-glycoprotein 10	Biological Process:transmembrane transport
RC4G0180900	4	26714938	26717483	2-oxoglutarate (2OG) and Fe(II)-dependent oxygenase superfamily protein	Biological Process:oxidation-reduction process
RC4G0181500	4	26809486	26814105	NAD(P)-linked oxidoreductase superfamily protein	Biological Process:oxidation-reduction process
RC4G0182700	4	26941373	26947075	catalytics	Biological Process:phosphorylation
RC4G0183000	4	26964318	26965512	Immunoglobulin E-set superfamily protein	Cellular Component:cytoplasm
RC4G0183100	4	27018219	27019422	Immunoglobulin E-set superfamily protein	Cellular Component:cytoplasm
RC4G0183500	4	27123288	27134968	catalytics	Biological Process:phosphorylation
RC4G0183600	4	27135047	27136395	Immunoglobulin E-set superfamily protein	Cellular Component:cytoplasm
RC4G0183900	4	27160080	27165029	Tetratricopeptide repeat (TPR)-like superfamily protein	Molecular Function:protein binding
RC4G0184100	4	27172859	27173353	Histone superfamily protein	Molecular Function:protein heterodimerization activity
RC4G0184200	4	27175423	27177186	Protein of unknown function	Biological Process:nucleoside triphosphate catabolic process
RC4G0184300	4	27195097	27195919	Translin family protein	Biological Process:RNA metabolic process
RC4G0184400	4	27220234	27225023	Nucleic acid-binding proteins superfamily	Molecular Function:nucleic acid binding
RC4G0184900	4	27254501	27257203	FAD/NAD(P)-binding oxidoreductase family protein	Biological Process:oxidation-reduction process
RC4G0185000	4	27258365	27261269	FAD/NAD(P)-binding oxidoreductase family protein	Biological Process:oxidation-reduction process
RC4G0185100	4	27263303	27263835	Major facilitator superfamily protein	Biological Process:transmembrane transport
RC4G0185200	4	27267326	27268450	Protein of unknown function	Biological Process:generation of catalytic spliceosome for second transesterification step
RC4G0185300	4	27277154	27280103	P-loop containing nucleoside triphosphate hydrolases superfamily protein	Molecular Function:GTPase activity
RC4G0185400	4	27299484	27309739	Disease resistance protein (CC-NBS-LRR class) family	Molecular Function:ADP binding
RC4G0185500	4	27310634	27311799	pentatricopeptide (PPR) repeat-containing protein	Molecular Function:protein binding
RC4G0185700	4	27321699	27331155	phytoene desaturase 3	Biological Process:carotenoid biosynthetic process
RC4G0185800	4	27353654	27360461	Coatomer	Biological Process:intracellular protein transport
RC4G0185900	4	27373828	27376602	cytochrome P450	Biological Process:oxidation-reduction process
RC4G0186500	4	27498108	27504310	Polynucleotide adenylyltransferase family protein	Biological Process:RNA processing
RC4G0186600	4	27506043	27509702	disease resistance protein (TIR-NBS-LRR class)	Molecular Function:ADP binding
RC4G0186800	4	27515397	27518618	S-locus lectin protein kinase family protein	Biological Process:protein phosphorylation
RC4G0187500	4	27570754	27574001	S-locus lectin protein kinase family protein	Biological Process:protein phosphorylation
RC4G0187900	4	27607376	27607816	disease resistance protein (TIR-NBS-LRR class)	Molecular Function:protein binding
RC4G0188500	4	27641694	27644957	S-locus lectin protein kinase family protein	Biological Process:protein phosphorylation
RC4G0188900	4	27670968	27676905	disease resistance protein (TIR-NBS-LRR class)	Biological Process:signal transduction
RC4G0189000	4	27680090	27688024	DNA topoisomerase	Biological Process:DNA topological change
RC4G0189100	4	27688026	27689930	DNA topoisomerase	Biological Process:DNA topological change
RC4G0189300	4	27742665	27745383	basic helix-loop-helix (bHLH) DNA-binding superfamily protein	Molecular Function:protein dimerization activity
RC4G0189600	4	27762318	27771686	phragmoplast-associated kinesin-related protein	Biological Process:microtubule-based movement
RC4G0189700	4	27786084	27786476	PHYTOCYSTATIN 2	Molecular Function:cysteine-type endopeptidase inhibitor activity
RC4G0189900	4	27806180	27811793	RNA-dependent RNA polymerase 6	Molecular Function:RNA-directed 5'-3' RNA polymerase activity
RC4G0190200	4	27839511	27842442	Ribosomal protein S8e family protein	Biological Process:translation
RC4G0190900	4	27946531	27950275	RNA-binding (RRM/RBD/RNP motifs) family protein	Molecular Function:nucleic acid binding
RC4G0191100	4	27958915	27960078	SU(VAR)3-9 homolog 4	Biological Process:histone lysine methylation
RC4G0191200	4	27980604	27983781	FKBP-type peptidyl-prolyl cis-trans isomerase family protein	Molecular Function:protein binding
RC4G0191300	4	27985167	27987934	Ubiquitin-associated/translation elongation factor EF1B protein	Molecular Function:protein binding
RC4G0191400	4	28004919	28012568	Sec23/Sec24 protein transport family protein	Biological Process:ER to Golgi vesicle-mediated transport
RC4G0191600	4	28026959	28031459	Disease resistance protein (TIR-NBS-LRR class) family	Biological Process:signal transduction
RC4G0192100	4	28121227	28122645	indole-3-acetate beta-D-glucosyltransferase	Biological Process:metabolic process
RC4G0192200	4	28126949	28134659	UDP-glucosyl transferase 75B2	Biological Process:metabolic process
RC4G0192400	4	28169392	28176194	putative recombination initiation defect 1	Molecular Function:binding
RC4G0192500	4	28192080	28197651	NB-ARC domain-containing disease resistance protein	Molecular Function:ADP binding
RC4G0192700	4	28199169	28201162	HIS HF	Biological Process:histidine biosynthetic process
RC4G0192900	4	28203166	28204639	indole-3-acetate beta-D-glucosyltransferase	Biological Process:metabolic process
RC4G0193100	4	28222981	28229858	putative recombination initiation defect 1	Molecular Function:binding
RC4G0193400	4	28271640	28273796	Pentatricopeptide repeat (PPR) superfamily protein	Molecular Function:nucleic acid binding
RC4G0193600	4	28324859	28328160	Leucine-rich repeat receptor-like protein kinase family protein	Biological Process:protein phosphorylation
RC4G0193700	4	28352989	28359224	Tic22-like family protein	Biological Process:protein transport
RC4G0193800	4	28360194	28365685	Transducin/WD40 repeat-like superfamily protein	Molecular Function:protein binding
RC4G0194100	4	28443824	28445123	fatty acid desaturase 5	Biological Process:lipid metabolic process
RC4G0194200	4	28451486	28452706	F-box and associated interaction domains-containing protein	Molecular Function:protein binding
RC4G0194600	4	28510948	28513054	xyloglucan endotransglucosylase/hydrolase 16	Biological Process:carbohydrate metabolic process
RC4G0194800	4	28566486	28568084	indole-3-acetate beta-D-glucosyltransferase	Biological Process:metabolic process
RC4G0194900	4	28580105	28581526	indole-3-acetate beta-D-glucosyltransferase	Biological Process:metabolic process
RC4G0195000	4	28593796	28594080	UDP-glucosyltransferase 75B1	Biological Process:metabolic process
RC4G0195200	4	28629111	28630535	indole-3-acetate beta-D-glucosyltransferase	Biological Process:metabolic process
RC6G0398500	6	50937622	50942305	NIMA-related kinase 2	Biological Process:protein phosphorylation
RC6G0398800	6	50966212	50971512	sulfate transporter 3	Biological Process:sulfate transport
RC6G0399400	6	50993827	50994434	cyclic nucleotide gated channel 1	Biological Process:ion transport
RC6G0399500	6	50994665	51001985	kinase interacting (KIP1-like) family protein	Molecular Function:actin binding
RC6G0399600	6	51008921	51015381	methylcrotonyl-CoA carboxylase alpha chain	Molecular Function:ATP binding
RC6G0399800	6	51026905	51030080	Protein kinase superfamily protein	Biological Process:protein phosphorylation
RC6G0399900	6	51030504	51032824	homocysteine methyltransferase 2	Biological Process:methionine biosynthetic process
RC6G0400100	6	51034141	51035949	Protein kinase superfamily protein	Biological Process:protein phosphorylation
RC6G0400200	6	51036366	51036869	Nucleic acid-binding	Molecular Function:nucleic acid binding
RC6G0400500	6	51066800	51068577	cupin family protein	Molecular Function:nutrient reservoir activity
RC6G0400600	6	51069174	51070850	KOW domain-containing protein	Biological Process:translation
RC6G0400700	6	51077874	51079972	serine/threonine protein kinase 2	Biological Process:protein phosphorylation
RC6G0401000	6	51085234	51086470	Bifunctional inhibitor/lipid-transfer protein/seed storage 2S albumin superfamily protein	Biological Process:lipid transport
RC6G0401200	6	51090232	51091329	Bifunctional inhibitor/lipid-transfer protein/seed storage 2S albumin superfamily protein	Biological Process:lipid transport
RC6G0401400	6	51094334	51098227	Galactose oxidase/kelch repeat superfamily protein	Molecular Function:protein binding
RC6G0402000	6	51207317	51211353	Transducin/WD40 repeat-like superfamily protein	Biological Process:RNA (guanine-N7)-methylation
RC6G0402100	6	51218202	51220346	Transducin/WD40 repeat-like superfamily protein	Biological Process:RNA (guanine-N7)-methylation
RC6G0402800	6	51309777	51311100	c	Molecular Function:GTP binding
RC6G0403100	6	51340644	51342043	S18 ribosomal protein	Biological Process:translation
RC6G0403300	6	51356072	51358202	Ribosomal protein S24e family protein	Biological Process:translation
RC6G0403800	6	51398444	51402573	F-box/RNI-like superfamily protein	Molecular Function:protein binding
RC6G0404100	6	51406013	51407409	Transducin/WD40 repeat-like superfamily protein	Molecular Function:protein binding
RC6G0404300	6	51409062	51410964	splicing factor Prp18 family protein	Biological Process:RNA splicing
RC6G0404400	6	51411144	51415680	Acyl-CoA N-acyltransferases (NAT) superfamily protein	Molecular Function:N-acetyltransferase activity
RC6G0404500	6	51415864	51422960	Terpenoid cyclases/Protein prenyltransferases superfamily protein	Biological Process:metabolic process
RC6G0404900	6	51737910	51743310	Terpenoid cyclases/Protein prenyltransferases superfamily protein	Biological Process:metabolic process
RC6G0405000	6	51803813	51806015	Chalcone-flavanone isomerase family protein	Molecular Function:intramolecular lyase activity
RC6G0405200	6	51813267	51816618	ribosome recycling factor	Biological Process:translation
RC6G0405300	6	51821144	51822258	Cupredoxin superfamily protein	Molecular Function:electron transfer activity
RC6G0405400	6	51825620	51827215	PATATIN-like protein 9	Biological Process:lipid metabolic process
RC6G0405500	6	51856508	51861682	ARM repeat protein interacting with ABF2	Molecular Function:binding
RC6G0405600	6	51862949	51865411	GTP-binding family protein	Molecular Function:GTP binding
RC6G0405700	6	51865652	51867564	cyclin p4	Biological Process:regulation of cyclin-dependent protein serine/threonine kinase activity
RC6G0405800	6	51870532	51873468	RAN GTPase activating protein 1	Molecular Function:protein binding
RC6G0405900	6	51873571	51875559	chloroplast stem-loop binding protein of 41 kDa	Molecular Function:catalytic activity
RC6G0406200	6	51882793	51887369	FZO-like	Molecular Function:GTP binding
RC6G0406500	6	51934403	51938871	MIRO-related GTP-ase 2	Biological Process:mitochondrion organization
RC6G0406600	6	51939062	51941047	Pentatricopeptide repeat (PPR) superfamily protein	Molecular Function:protein binding
RC6G0406700	6	51955262	51956023	Glycosyl hydrolase family protein with chitinase insertion domain	Biological Process:carbohydrate metabolic process
RC6G0406800	6	51961407	51965196	response regulator 12	Biological Process:phosphorelay signal transduction system
RC6G0406900	6	51965593	51967882	HXXXD-type acyl-transferase family protein	Molecular Function:transferase activity, transferring acyl groups other than amino-acyl groups
RC6G0407000	6	51970689	51975610	MIRO-related GTP-ase 2	Biological Process:mitochondrion organization
RC6G0407100	6	51975745	51977604	Pentatricopeptide repeat (PPR) superfamily protein	Molecular Function:protein binding
RC6G0407300	6	51986364	51987275	BED zinc finger	Molecular Function:protein dimerization activity
RC6G0407400	6	51989730	51993942	SecY protein transport family protein	Biological Process:protein transport
RC6G0407500	6	51993944	51995136	SecY protein transport family protein	Biological Process:protein transport
RC6G0407700	6	51998302	52003304	RAD3-like DNA-binding helicase protein	Biological Process:nucleobase-containing compound metabolic process
RC6G0407800	6	52003756	52008567	basic helix-loop-helix (bHLH) DNA-binding superfamily protein	Molecular Function:protein dimerization activity
RC6G0407900	6	52033261	52037632	Aluminium activated malate transporter family protein	Biological Process:malate transport
RC6G0408300	6	52091882	52095925	F-box family protein	Molecular Function:protein binding
RC6G0408500	6	52102035	52104815	Small nuclear ribonucleoprotein family protein	Biological Process:RNA processing
RC6G0408600	6	52106096	52110954	mRNA capping enzyme family protein	Biological Process:7-methylguanosine mRNA capping
RC6G0409200	6	52166783	52168122	Eukaryotic aspartyl protease family protein	Biological Process:proteolysis
RC6G0409300	6	52173628	52174967	Eukaryotic aspartyl protease family protein	Biological Process:proteolysis
RC6G0409400	6	52196216	52197917	beta-galactosidase 10	Biological Process:carbohydrate metabolic process
RC6G0409500	6	52202677	52204418	Phenazine biosynthesis PhzC/PhzF protein	Biological Process:biosynthetic process
RC6G0409600	6	52212240	52214982	Phenazine biosynthesis PhzC/PhzF protein	Biological Process:biosynthetic process
RC6G0409700	6	52215236	52217299	Phenazine biosynthesis PhzC/PhzF protein	Biological Process:biosynthetic process
RC6G0409800	6	52217519	52220858	Protein of unknown function	Molecular Function:nucleic acid binding
RC6G0409900	6	52222153	52226103	Protein of unknown function	Molecular Function:protein dimerization activity
RC6G0410000	6	52226642	52229629	SNARE associated Golgi protein family	Cellular Component:integral component of membrane
RC6G0410100	6	52247999	52249719	isopentenyltransferase 3	Biological Process:tRNA processing
RC6G0410600	6	52269096	52273774	Protein of unknown function	Molecular Function:protein binding
RC6G0411000	6	52292329	52297214	glutathione peroxidase 5	Biological Process:oxidation-reduction process
RC6G0411500	6	52324045	52328558	ERD (early-responsive to dehydration stress) family protein	Cellular Component:membrane
RC6G0411600	6	52329911	52332583	debranching enzyme 1	Biological Process:carbohydrate metabolic process
RC6G0411800	6	52344646	52346816	alpha/beta-Hydrolases superfamily protein	Molecular Function:hydrolase activity
RC6G0411900	6	52358959	52361372	alpha/beta-Hydrolases superfamily protein	Molecular Function:hydrolase activity
RC6G0412100	6	52380081	52383031	alpha/beta-Hydrolases superfamily protein	Molecular Function:hydrolase activity
RC6G0412600	6	52419752	52423454	Exonuclease family protein	Molecular Function:nucleic acid binding
RC6G0412700	6	52424341	52425519	Cupredoxin superfamily protein	Molecular Function:electron transfer activity
RC6G0412800	6	52430581	52433181	xyloglucan endotransglucosylase/hydrolase 24	Biological Process:cellular glucan metabolic process
RC6G0412900	6	52447244	52449051	Eukaryotic aspartyl protease family protein	Biological Process:proteolysis
RC6G0413000	6	52449411	52454687	Protein of unknown function	Molecular Function:nucleic acid binding
RC6G0413200	6	52460352	52464142	BTB-POZ and MATH domain 2	Molecular Function:protein binding
RC6G0413300	6	52484685	52491505	Xanthine/uracil permease family protein	Biological Process:transmembrane transport
RC6G0413500	6	52583080	52585303	GDSL-like Lipase/Acylhydrolase superfamily protein	Molecular Function:hydrolase activity, acting on ester bonds
RC6G0413600	6	52586929	52590399	GTP binding Elongation factor Tu family protein	Biological Process:translational elongation
RC6G0413700	6	52591809	52594741	E3 Ubiquitin ligase family protein	Biological Process:organelle organization
RC6G0413900	6	52615611	52617681	ER lumen protein retaining receptor family protein	Biological Process:protein retention in ER lumen
RC6G0414000	6	52631132	52635977	oxidoreductase	Biological Process:oxidation-reduction process
RC6G0414300	6	52649922	52651181	F-box family protein	Molecular Function:protein binding
RC6G0414400	6	52653837	52654901	galacturonosyltransferase-like 4	Molecular Function:transferase activity, transferring glycosyl groups
RC6G0414500	6	52657935	52658913	ribosomal RNA processing 4	Cellular Component:exosome (RNase complex)
RC6G0414600	6	52658915	52660492	ribosomal RNA processing 4	Cellular Component:exosome (RNase complex)
RC6G0414700	6	52660815	52663971	endoplasmic reticulum auxin binding protein 1	Molecular Function:receptor activity
RC6G0414800	6	52663973	52665107	Mitochondrial transcription termination factor family protein	Biological Process:regulation of transcription, DNA-templated
RC6G0415000	6	52668183	52681289	Protein of unknown function	Cellular Component:integral component of membrane
RC6G0415100	6	52689861	52691442	methyl-CPG-binding domain 4	Cellular Component:nucleus
RC6G0415800	6	52722908	52726954	Major facilitator superfamily protein	Biological Process:transmembrane transport
RC6G0415900	6	52743663	52744912	F-box family protein	Molecular Function:protein binding
RC6G0416000	6	52745148	52746551	Major facilitator superfamily protein	Biological Process:transmembrane transport
RC6G0416100	6	52746553	52749059	Major facilitator superfamily protein	Biological Process:transmembrane transport
RC6G0416200	6	52749195	52755499	Major facilitator superfamily protein	Biological Process:transmembrane transport
RC6G0416300	6	52763838	52766173	Major facilitator superfamily protein	Biological Process:transmembrane transport
RC6G0416500	6	52769221	52771436	receptor-like kinase in in flowers 3	Biological Process:protein phosphorylation
RC6G0416700	6	52782345	52784656	Protein kinase family protein	Biological Process:protein phosphorylation
RC6G0416800	6	52792884	52798524	homolog of yeast autophagy 18 (ATG18) G	Molecular Function:protein binding
RC6G0416900	6	52801286	52803597	histidine-containing phosphotransmitter 2	Biological Process:phosphorelay signal transduction system
RC6G0417000	6	52806519	52807759	Leucine-rich repeat (LRR) family protein	Molecular Function:protein binding
RC6G0417100	6	52814113	52817885	transducin family protein / WD-40 repeat family protein	Molecular Function:protein binding
RC6G0417200	6	52819737	52823482	Tetratricopeptide repeat (TPR)-like superfamily protein	Molecular Function:protein binding
RC6G0417300	6	52834561	52836981	alpha/beta-Hydrolases superfamily protein	Biological Process:metabolic process
RC6G0417500	6	52887150	52887903	Histone superfamily protein	Cellular Component:nucleosome
RC6G0417600	6	52888202	52889515	Galactose oxidase/kelch repeat superfamily protein	Molecular Function:protein binding
RC6G0417700	6	52890045	52890843	Histone superfamily protein	Cellular Component:nucleosome
RC6G0417900	6	52896005	52902780	BRI1 suppressor 1 (BSU1)-like 1	Biological Process:brassinosteroid mediated signaling pathway
RC6G0418400	6	52943326	52945320	SLOW GROWTH 1	Molecular Function:protein binding
RC6G0418500	6	52945484	52946017	DNA-directed RNA polymerase II	Biological Process:transcription, DNA-templated
RC6G0418600	6	52956919	52964792	sister-chromatid cohesion protein 3	Molecular Function:binding
RC6G0418800	6	52970946	52972030	Peroxidase superfamily protein	Biological Process:oxidation-reduction process
RC6G0418900	6	52979525	52982855	Rho GTPase activating protein with PAK-box/P21-Rho-binding domain	Biological Process:signal transduction
RC6G0419200	6	52995181	52996890	Rho GTPase activating protein with PAK-box/P21-Rho-binding domain	Biological Process:signal transduction
RC6G0419300	6	52997515	53003540	RNA-binding protein-defense related 1	Molecular Function:RNA binding
RC6G0419600	6	53025276	53027443	C2H2 and C2HC zinc fingers superfamily protein	Biological Process:mRNA splicing, via spliceosome
RC6G0419900	6	53032420	53034354	Pectin lyase-like superfamily protein	Biological Process:carbohydrate metabolic process
RC6G0420000	6	53040046	53041002	Protein of unknown function	Molecular Function:protein binding
RC6G0420300	6	53061751	53067277	auxin response factor 1	Biological Process:regulation of transcription, DNA-templated
RC6G0420400	6	53069160	53075790	DEGP protease 2	Biological Process:proteolysis
RC6G0420500	6	53076100	53077649	Flavin-containing monooxygenase family protein	Biological Process:oxidation-reduction process
RC6G0420900	6	53097554	53100248	Kinase interacting (KIP1-like) family protein	Molecular Function:actin binding
RC6G0421000	6	53111148	53113692	tubby like protein 3	Molecular Function:protein binding
RC6G0421100	6	53117256	53121257	sodium hydrogen exchanger 2	Biological Process:cation transport
RC6G0421400	6	53143236	53146319	F-box/RNI-like superfamily protein	Molecular Function:protein binding
RC6G0421900	6	53196387	53197699	Nodulin MtN3 family protein	Cellular Component:integral component of membrane
RC6G0422300	6	53252584	53254038	pectinesterase 11	Biological Process:cell wall modification
RC6G0422400	6	53260221	53264528	flavodoxin family protein / radical SAM domain-containing protein	Biological Process:oxidation-reduction process
RC6G0422500	6	53300415	53301368	senescence-associated gene 29	Cellular Component:integral component of membrane
RC6G0422600	6	53309560	53311939	Nodulin MtN3 family protein	Cellular Component:integral component of membrane
RC6G0422700	6	53314582	53316689	Nodulin MtN3 family protein	Cellular Component:integral component of membrane
RC6G0422800	6	53321453	53322247	PapD-like superfamily protein	Cellular Component:endoplasmic reticulum membrane
RC6G0422900	6	53355973	53357491	Nodulin MtN3 family protein	Cellular Component:integral component of membrane
RC6G0423000	6	53394265	53397720	B-box type zinc finger protein with CCT domain	Cellular Component:intracellular
RC6G0423100	6	53399203	53401968	zinc finger (C3HC4-type RING finger) family protein	Biological Process:protein ubiquitination
RC6G0423200	6	53404081	53405867	Ubiquitin family protein	Molecular Function:protein binding
RC6G0423300	6	53408459	53408767	Glutaredoxin family protein	Biological Process:cell redox homeostasis
RC6G0423400	6	53412789	53413097	Thioredoxin superfamily protein	Biological Process:cell redox homeostasis
RC6G0423600	6	53426631	53427065	Thioredoxin superfamily protein	Biological Process:cell redox homeostasis
RC6G0423700	6	53445814	53446131	Thioredoxin superfamily protein	Biological Process:cell redox homeostasis
RC6G0423800	6	53483177	53483500	Thioredoxin superfamily protein	Biological Process:cell redox homeostasis
RC6G0424000	6	53514934	53515251	Thioredoxin superfamily protein	Biological Process:cell redox homeostasis
RC6G0424300	6	53517793	53521816	Phototropic-responsive NPH3 family protein	Molecular Function:protein binding
RC6G0424500	6	53525758	53529513	Zinc finger C-x8-C-x5-C-x3-H type family protein	Molecular Function:metal ion binding
RC6G0424600	6	53534248	53538856	Peptide chain release factor 1	Biological Process:translational termination
RC6G0424700	6	53539024	53540838	wall associated kinase 3	Biological Process:protein phosphorylation
RC6G0424800	6	53548887	53554132	catalytics	Molecular Function:catalytic activity
RC6G0424900	6	53555460	53559361	Mitochondrial transcription termination factor family protein	Biological Process:regulation of transcription, DNA-templated
RC6G0425100	6	53565514	53567096	Mitochondrial transcription termination factor family protein	Biological Process:regulation of transcription, DNA-templated
RC6G0425200	6	53568489	53569728	Mitochondrial transcription termination factor family protein	Biological Process:regulation of transcription, DNA-templated
RC6G0425300	6	53570900	53571669	Mitochondrial transcription termination factor family protein	Biological Process:regulation of transcription, DNA-templated
RC6G0425500	6	53574153	53580566	peroxin 6	Molecular Function:ATP binding
RC6G0425600	6	53605250	53614699	CW-type Zinc Finger	Molecular Function:zinc ion binding
RC6G0425700	6	53622570	53623352	Mitochondrial transcription termination factor family protein	Biological Process:regulation of transcription, DNA-templated
RC6G0425800	6	53625230	53628534	Mitochondrial transcription termination factor family protein	Biological Process:regulation of transcription, DNA-templated
RC6G0425900	6	53629143	53635816	cullin 1	Biological Process:ubiquitin-dependent protein catabolic process
RC6G0426000	6	53640890	53648317	Homeodomain-like superfamily protein	Molecular Function:DNA binding
RC6G0426200	6	53653380	53657546	Cation efflux family protein	Biological Process:cation transport
RC6G0426500	6	53659037	53661637	indeterminate(ID)-domain 2	Molecular Function:nucleic acid binding
RC6G0426600	6	53665242	53666923	BED zinc finger	Molecular Function:DNA binding
RC6G0426800	6	53705834	53706388	nuclear factor Y	Biological Process:regulation of transcription, DNA-templated
RC6G0426900	6	53709640	53714223	high affinity K+ transporter 5	Biological Process:potassium ion transmembrane transport
RC6G0427000	6	53718733	53722528	WEE1 kinase homolog	Biological Process:protein phosphorylation
RC6G0427300	6	53729403	53732240	Transducin/WD40 repeat-like superfamily protein	Molecular Function:protein binding
RC6G0427400	6	53733316	53734835	Glutathione S-transferase family protein	Molecular Function:protein binding
RC6G0427600	6	53753490	53754728	glutathione S-transferase phi 8	Molecular Function:protein binding
RC6G0427800	6	53777569	53779039	glutathione S-transferase phi 8	Molecular Function:protein binding
RC6G0427900	6	53779053	53780756	Pentatricopeptide repeat (PPR) superfamily protein	Molecular Function:protein binding
RC6G0428100	6	53781709	53782879	dephospho-CoA kinase family	Biological Process:coenzyme A biosynthetic process
RC6G0428200	6	53784930	53786632	Heavy metal transport/detoxification superfamily protein	Biological Process:metal ion transport
RC6G0428300	6	53802760	53804437	Seven transmembrane MLO family protein	Biological Process:defense response
RC6G0428400	6	53809710	53811624	Amino acid dehydrogenase family protein	Biological Process:oxidation-reduction process
RC6G0428800	6	53869774	53870133	Protein of unknown function	Biological Process:mitotic cell cycle
RC6G0429100	6	53919356	53922314	tetratricopeptide repeat (TPR)-containing protein	Molecular Function:protein binding
RC6G0429300	6	53923888	53925092	heat shock factor binding protein	Molecular Function:transcription corepressor activity
RC6G0429400	6	53926496	53928207	galactinol synthase 1	Biological Process:galactose metabolic process
RC6G0429500	6	53929361	53932345	asparagine-linked glycosylation 3	Cellular Component:endoplasmic reticulum
RC6G0429600	6	53935857	53937318	alpha/beta-Hydrolases superfamily protein	Molecular Function:catalytic activity
RC6G0429700	6	53944420	53944998	TSPO(outer membrane tryptophan-rich sensory protein)-related	Cellular Component:integral component of membrane
RC6G0429800	6	53946229	53947584	UDP-xylosyltransferase 2	Cellular Component:integral component of membrane
RC6G0430200	6	53972352	53973251	alpha-soluble NSF attachment protein 2	Biological Process:intracellular protein transport
RC6G0430300	6	53974112	53974444	alpha-soluble NSF attachment protein 2	Biological Process:intracellular protein transport
RC6G0430400	6	53974596	53975060	alpha-soluble NSF attachment protein 2	Biological Process:intracellular protein transport
RC6G0430500	6	53977380	53978582	alpha-soluble NSF attachment protein 2	Biological Process:intracellular protein transport
RC6G0430600	6	53979679	53982287	2-oxoglutarate (2OG) and Fe(II)-dependent oxygenase superfamily protein	Biological Process:oxidation-reduction process
RC6G0430800	6	53985200	53989651	translocon at the outer envelope membrane of chloroplasts 159	Molecular Function:GTP binding
RC6G0430900	6	53995513	54007715	AAA-type ATPase family protein	Biological Process:thiamine diphosphate biosynthetic process
RC6G0431000	6	54008470	54014319	DNA mismatch repair protein	Biological Process:mismatch repair
RC6G0431100	6	54015283	54017519	Small nuclear ribonucleoprotein family protein	Biological Process:RNA processing
RC6G0431200	6	54017723	54020175	Transducin/WD40 repeat-like superfamily protein	Molecular Function:protein binding
RC6G0431500	6	54039391	54045897	multidrug resistance-associated protein 4	Biological Process:transmembrane transport
RC6G0431700	6	54053671	54055367	GC-rich sequence DNA-binding factor-like protein with Tuftelin interacting domain	Biological Process:regulation of transcription, DNA-templated
RC6G0431900	6	54058296	54058712	RNA polymerase II	Biological Process:cellular metabolic process
RC6G0432100	6	54082791	54084631	Adenine nucleotide alpha hydrolases-like superfamily protein	Biological Process:response to stress
RC6G0432200	6	54085083	54086018	Adenine nucleotide alpha hydrolases-like superfamily protein	Biological Process:response to stress
RC6G0432300	6	54086686	54089490	tetratricopeptide repeat (TPR)-containing protein	Molecular Function:protein binding
RC6G0432400	6	54090277	54091227	F-box family protein	Molecular Function:protein binding
RC6G0432600	6	54161959	54162795	ribonuclease 3	Molecular Function:RNA binding
RC6G0432800	6	54196138	54200398	RNA-binding (RRM/RBD/RNP motifs) family protein	Molecular Function:nucleic acid binding
RC6G0433000	6	54207076	54213816	zinc finger (CCCH type) helicase family protein	Molecular Function:ATP binding
RC6G0433400	6	54221685	54222281	Plant invertase/pectin methylesterase inhibitor superfamily protein	Molecular Function:enzyme inhibitor activity
RC6G0433800	6	54248560	54250012	Ribosomal L22e protein family	Biological Process:translation
RC6G0433900	6	54253767	54255336	Pentatricopeptide repeat (PPR) superfamily protein	Molecular Function:protein binding
RC6G0434000	6	54258478	54262269	magnesium/proton exchanger	Biological Process:transmembrane transport
RC6G0434100	6	54264873	54274508	magnesium/proton exchanger	Biological Process:transmembrane transport
RC6G0434200	6	54278220	54278417	Nucleic acid-binding	Biological Process:translation
RC6G0434400	6	54283993	54286041	S-adenosyl-L-methionine-dependent methyltransferases superfamily protein	Biological Process:methylation
RC6G0434500	6	54286869	54292559	GAMMA-TUBULIN COMPLEX PROTEIN 4	Biological Process:microtubule cytoskeleton organization
RC6G0434600	6	54294594	54295460	YELLOW STRIPE like 7	Biological Process:transmembrane transport
RC6G0434700	6	54296262	54300800	U3 ribonucleoprotein (Utp) family protein	Biological Process:rRNA processing
RC6G0434900	6	54311241	54316654	poly(ADP-ribose) polymerase	Biological Process:protein ADP-ribosylation
RC6G0435000	6	54321057	54323830	spliceosomal protein U1A	Molecular Function:nucleic acid binding
RC6G0435100	6	54340757	54342086	senescence-associated gene 21	Biological Process:response to stress
RC6G0435500	6	54349542	54353123	exocyst complex component sec15B	Biological Process:vesicle docking involved in exocytosis
RC6G0435700	6	54371780	54373600	ribosomal protein L18	Biological Process:translation
RC6G0435800	6	54373864	54376231	alpha/beta-Hydrolases superfamily protein	Molecular Function:catalytic activity
RC6G0436000	6	54393072	54393683	Plant invertase/pectin methylesterase inhibitor superfamily protein	Molecular Function:enzyme inhibitor activity
RC6G0436400	6	54414985	54415605	eukaryotic translation initiation factor 3G1	Molecular Function:nucleic acid binding
RC6G0436500	6	54418167	54420116	Plant invertase/pectin methylesterase inhibitor superfamily	Biological Process:cell wall modification
RC6G0436600	6	54423369	54425466	Plant invertase/pectin methylesterase inhibitor superfamily	Biological Process:cell wall modification
RC6G0436700	6	54429732	54437351	Plant invertase/pectin methylesterase inhibitor superfamily	Biological Process:cell wall modification
RC6G0436800	6	54440573	54443476	glycosyl hydrolase 9B13	Biological Process:carbohydrate metabolic process
RC6G0436900	6	54453953	54459657	sucrose synthase 3	Biological Process:sucrose metabolic process
RC6G0437000	6	54464833	54467017	polygalacturonase 4	Biological Process:carbohydrate metabolic process
RC6G0437100	6	54468719	54470045	Protein kinase superfamily protein	Biological Process:protein phosphorylation
RC6G0437200	6	54472026	54479627	RELA/SPOT homolog 1	Biological Process:guanosine tetraphosphate metabolic process
RC6G0437300	6	54480358	54481837	Arabidopsis thaliana protein of unknown function (DUF794)	Molecular Function:RNA binding
RC6G0437700	6	54506005	54507365	ethylene-responsive element binding protein	Biological Process:regulation of transcription, DNA-templated
RC6G0437800	6	54508602	54509147	Disease resistance-responsive (dirigent-like protein) family protein	Molecular Function:isomerase activity
RC6G0437900	6	54510729	54512021	Biotin/lipoate A/B protein ligase family	Biological Process:cellular protein modification process
RC6G0438000	6	54515411	54516673	Serine protease inhibitor	Biological Process:response to wounding
RC6G0438100	6	54519240	54520975	Ribosomal protein L19e family protein	Biological Process:translation
RC6G0438200	6	54521179	54524652	ethylene response sensor 1	Biological Process:phosphorylation
RC6G0438400	6	54525833	54529135	fumarase 1	Biological Process:fumarate metabolic process
RC6G0438500	6	54529909	54534176	fumarase 1	Biological Process:fumarate metabolic process
RC6G0438600	6	54536858	54539212	Pectin lyase-like superfamily protein	Biological Process:carbohydrate metabolic process
RC6G0438700	6	54539653	54540580	MLP-like protein 423	Biological Process:defense response
RC6G0438800	6	54542504	54548789	P-loop nucleoside triphosphate hydrolases superfamily protein with CH (Calponin Homology) domain	Biological Process:microtubule-based movement
RC6G0438900	6	54574790	54578515	MAPK/ERK kinase kinase 1	Biological Process:protein phosphorylation
RC6G0439000	6	54584248	54586691	sterol 1	Biological Process:lipid biosynthetic process
RC6G0439100	6	54588097	54589962	Ribosomal protein S13/S18 family	Biological Process:translation
RC6G0439200	6	54590620	54591814	Ribosomal protein S13/S18 family	Biological Process:translation
RC6G0439400	6	54593461	54594405	MEI2 C-terminal RRM only like 1	Molecular Function:nucleic acid binding
RC6G0440200	6	54711576	54712724	MEI2 C-terminal RRM only like 1	Molecular Function:nucleic acid binding
RC6G0440300	6	54721973	54723342	MEI2 C-terminal RRM only like 1	Molecular Function:nucleic acid binding
RC6G0440400	6	54737476	54741135	-	Biological Process:transcription from RNA polymerase III promoter
RC6G0440500	6	54741560	54743204	profilin 5	Molecular Function:actin binding
RC6G0440800	6	54752722	54757814	phosphatidylinositol-4-phosphate 5-kinase 1	Biological Process:phosphatidylinositol metabolic process
RC6G0441000	6	54797449	54801835	holocarboxylase synthase 1	Biological Process:cellular protein modification process
RC6G0441100	6	54802134	54805047	SET domain group 37	Molecular Function:protein binding
RC6G0441200	6	54805050	54806596	SET domain group 37	Molecular Function:protein binding
RC6G0441300	6	54808268	54811352	SET domain group 37	Molecular Function:protein binding
RC6G0441400	6	54811372	54812804	SET domain group 37	Molecular Function:protein binding
RC6G0441600	6	54820897	54825736	putative protein kinase 1	Biological Process:chromosome separation
RC6G0441700	6	54835398	54837251	C2H2-like zinc finger protein	Molecular Function:nucleic acid binding
RC6G0441800	6	54854252	54858335	Pentatricopeptide repeat (PPR-like) superfamily protein	Molecular Function:protein binding
RC6G0494000	6	59100419	59102098	HSP40/DnaJ peptide-binding protein	Biological Process:protein folding
RC6G0494100	6	59102366	59107085	aldehyde dehydrogenase 3H1	Biological Process:cellular aldehyde metabolic process
RC6G0494300	6	59114557	59114872	aldehyde dehydrogenase 3I1	Biological Process:metabolic process
RC6G0494400	6	59130813	59134903	aldehyde dehydrogenase 3H1	Biological Process:cellular aldehyde metabolic process
RC6G0494500	6	59149316	59152614	thylakoidal ascorbate peroxidase	Biological Process:oxidation-reduction process
RC6G0494800	6	59195877	59199903	PDI-like 1-2	Biological Process:cell redox homeostasis
RC6G0494900	6	59209486	59212775	response regulator 9	Biological Process:phosphorelay signal transduction system
RC6G0495000	6	59222879	59225538	Aldolase superfamily protein	Biological Process:tetrapyrrole biosynthetic process
RC6G0495100	6	59225687	59229739	IAA-leucine resistant (ILR)-like gene 6	Biological Process:metabolic process
RC6G0495200	6	59261891	59263924	O-methyltransferase 1	Molecular Function:O-methyltransferase activity
RC6G0495400	6	59265521	59267347	F-box/RNI-like superfamily protein	Molecular Function:protein binding
RC6G0495500	6	59268469	59274490	F-box/RNI-like superfamily protein	Molecular Function:protein binding
RC6G0495600	6	59276091	59276423	F-box/RNI-like superfamily protein	Molecular Function:protein binding
RC6G0495700	6	59277251	59281322	F-box protein 7	Molecular Function:protein binding
RC6G0495900	6	59283071	59285945	ATPase	Biological Process:ATP hydrolysis coupled proton transport
RC6G0496100	6	59295386	59297749	BTB/POZ domain-containing protein	Molecular Function:protein binding
RC6G0496300	6	59306752	59314815	Sec1/munc18-like (SM) proteins superfamily	Biological Process:vesicle docking involved in exocytosis
RC6G0496500	6	59316556	59320100	Pheophorbide a oxygenase family protein with Rieske [2Fe-2S] domain	Biological Process:oxidation-reduction process
RC6G0496600	6	59321701	59323697	TRAM	Cellular Component:integral component of membrane
RC6G0497100	6	59349380	59352102	GDSL-like Lipase/Acylhydrolase superfamily protein	Molecular Function:hydrolase activity, acting on ester bonds
RC6G0497300	6	59371939	59373278	transducin family protein / WD-40 repeat family protein	Molecular Function:protein binding
RC6G0497400	6	59378983	59381368	GDSL-like Lipase/Acylhydrolase superfamily protein	Molecular Function:hydrolase activity, acting on ester bonds
RC6G0497600	6	59394384	59396511	GDSL-like Lipase/Acylhydrolase superfamily protein	Molecular Function:hydrolase activity, acting on ester bonds
RC6G0497700	6	59413093	59415565	GDSL-like Lipase/Acylhydrolase superfamily protein	Molecular Function:hydrolase activity, acting on ester bonds
RC6G0497900	6	59421653	59424367	plastid movement impaired1	Biological Process:chloroplast relocation
RC6G0498100	6	59430839	59436075	long chain acyl-CoA synthetase 9	Biological Process:metabolic process
RC6G0498200	6	59437556	59439424	Tetratricopeptide repeat (TPR)-like superfamily protein	Molecular Function:protein binding
RC6G0498300	6	59439426	59442937	Tetratricopeptide repeat (TPR)-like superfamily protein	Molecular Function:protein binding
RC6G0498400	6	59451807	59462760	ARM repeat superfamily protein	Molecular Function:binding
RC6G0498700	6	59472805	59474422	Adenine nucleotide alpha hydrolases-like superfamily protein	Biological Process:response to stress
RC6G0498800	6	59479918	59487972	P-loop containing nucleoside triphosphate hydrolases superfamily protein	Biological Process:DNA repair
RC6G0499000	6	59500740	59505077	basal transcription factor complex subunit-related	Biological Process:nucleotide-excision repair
RC6G0499400	6	59518467	59520982	ChaC-like family protein	Biological Process:glutathione catabolic process
RC6G0499500	6	59523554	59525539	nodulin MtN21 /EamA-like transporter family protein	Cellular Component:integral component of membrane
RC6G0499700	6	59555353	59558431	nodulin MtN21 /EamA-like transporter family protein	Cellular Component:integral component of membrane
RC6G0499800	6	59561798	59564845	nodulin MtN21 /EamA-like transporter family protein	Cellular Component:integral component of membrane
RC6G0500000	6	59573066	59574500	2-oxoglutarate (2OG) and Fe(II)-dependent oxygenase superfamily protein	Biological Process:oxidation-reduction process
RC6G0500100	6	59582983	59584146	F-box family protein	Molecular Function:protein binding
RC6G0500200	6	59587184	59591052	Peptidase M20/M25/M40 family protein	Biological Process:cellular amino acid metabolic process
RC6G0500300	6	59597113	59597817	Integrase-type DNA-binding superfamily protein	Biological Process:regulation of transcription, DNA-templated
RC6G0500400	6	59601214	59602935	Peroxidase superfamily protein	Biological Process:oxidation-reduction process
RC6G0500500	6	59608010	59612169	YbaK/aminoacyl-tRNA synthetase-associated domain	Molecular Function:aminoacyl-tRNA editing activity
RC6G0500800	6	59636440	59638044	phosphate transporter 1	Biological Process:phosphate ion transport
RC6G0501500	6	59691740	59693638	AGAMOUS-like 104	Molecular Function:DNA binding
RC6G0501800	6	59714462	59720567	Ribonuclease II/R family protein	Biological Process:nuclear-transcribed mRNA catabolic process, exonucleolytic, 3'-5'
RC6G0501900	6	59729233	59730517	ribosomal protein 5B	Biological Process:translation
RC6G0502200	6	59733732	59740473	S-locus lectin protein kinase family protein	Biological Process:protein phosphorylation
RC6G0502300	6	59740475	59742778	flavonol synthase 1	Biological Process:oxidation-reduction process
RC6G0502400	6	59744521	59748919	flavonol synthase 1	Biological Process:oxidation-reduction process
RC6G0502800	6	59785073	59786156	BED zinc finger	Molecular Function:protein dimerization activity
RC6G0503000	6	59802528	59805165	MATE efflux family protein	Biological Process:drug transmembrane transport
RC6G0503400	6	59833172	59837665	flavonol synthase 1	Biological Process:oxidation-reduction process
RC6G0503500	6	59838360	59843172	camphor resistance CrcB family protein	Cellular Component:integral component of membrane
RC6G0503600	6	59881068	59884553	cytokinin oxidase 5	Biological Process:cytokinin metabolic process
RC6G0503700	6	59885089	59888126	Tetrapyrrole (Corrin/Porphyrin) Methylases	Biological Process:metabolic process
RC6G0503900	6	59894735	59898193	BEL1-like homeodomain 3	Biological Process:regulation of transcription, DNA-templated
RC6G0504000	6	59899680	59902157	BEL1-like homeodomain 11	Biological Process:regulation of transcription, DNA-templated
RC6G0504100	6	59902333	59905266	RNase H family protein	Molecular Function:RNA-DNA hybrid ribonuclease activity
RC6G0504200	6	59905964	59910599	GTP-binding protein	Molecular Function:GTP binding
RC6G0504300	6	59911721	59914419	Peroxidase superfamily protein	Biological Process:oxidation-reduction process
RC6G0504500	6	59917968	59919369	TRAM	Cellular Component:integral component of membrane
RC6G0504600	6	59921834	59924101	NAD(P)-binding Rossmann-fold superfamily protein	Molecular Function:catalytic activity
RC6G0504800	6	59930874	59931368	basic leucine-zipper 44	Biological Process:regulation of transcription, DNA-templated
RC6G0504900	6	59957428	59959343	mitogen-activated protein kinase 1	Biological Process:protein phosphorylation
RC6G0505100	6	59963546	59967540	Clathrin adaptor complexes medium subunit family protein	Biological Process:intracellular protein transport
RC6G0505200	6	59970274	59973370	HXXXD-type acyl-transferase family protein	Molecular Function:transferase activity, transferring acyl groups other than amino-acyl groups
RC6G0505400	6	59985719	59990194	basic helix-loop-helix (bHLH) DNA-binding superfamily protein	Molecular Function:protein dimerization activity
RC6G0505600	6	60006932	60008263	Ribosomal protein L7Ae/L30e/S12e/Gadd45 family protein	Biological Process:translation
RC6G0505700	6	60018714	60022473	bifunctional nuclease in basal defense response 1	Molecular Function:nuclease activity
RC6G0506000	6	60027871	60029283	P-loop containing nucleoside triphosphate hydrolases superfamily protein	Molecular Function:ATP binding
RC6G0506700	6	60089209	60093525	beta-galactosidase 5	Biological Process:carbohydrate metabolic process
RC6G0506800	6	60094167	60095423	thioredoxin H-type 1	Biological Process:cell redox homeostasis
RC6G0506900	6	60110572	60112077	AP2/B3-like transcriptional factor family protein	Molecular Function:DNA binding
RC6G0507100	6	60113945	60116272	DNA topoisomerase 1 beta	Biological Process:DNA topological change
RC6G0507300	6	60131114	60134148	xylem bark cysteine peptidase 3	Biological Process:proteolysis
RC6G0507400	6	60134708	60137735	xylem bark cysteine peptidase 3	Biological Process:proteolysis
RC6G0507500	6	60140829	60142632	LisH and RanBPM domains containing protein	Molecular Function:protein binding
RC6G0507600	6	60145986	60149664	GTP1/OBG family protein	Molecular Function:GTP binding
RC6G0507700	6	60151729	60152502	Integrase-type DNA-binding superfamily protein	Biological Process:regulation of transcription, DNA-templated
RC6G0507800	6	60153966	60156274	purple acid phosphatase 12	Molecular Function:acid phosphatase activity
RC6G0507900	6	60158167	60160378	peptide transporter 1	Biological Process:oligopeptide transport
RC6G0508000	6	60161483	60164221	Walls Are Thin 1	Cellular Component:integral component of membrane
RC6G0508100	6	60177230	60179940	Transcription initiation factor IIF	Biological Process:transcription from RNA polymerase II promoter
RC6G0508200	6	60181666	60183967	Papain family cysteine protease	Biological Process:proteolysis
RC6G0508400	6	60214826	60220405	vacuolar proton ATPase A3	Biological Process:ATP hydrolysis coupled proton transport
RC6G0508500	6	60221370	60224075	K-box region and MADS-box transcription factor family protein	Biological Process:regulation of transcription, DNA-templated
RC6G0508600	6	60226132	60231283	Forkhead-associated (FHA) domain-containing protein	Molecular Function:protein binding
RC6G0508700	6	60235483	60235743	Preprotein translocase Sec	Biological Process:intracellular protein transport
RC6G0508800	6	60256429	60257878	salt tolerance homolog2	Cellular Component:intracellular
RC6G0508900	6	60259385	60262759	SH3 domain-containing protein	Molecular Function:protein binding
RC6G0509400	6	60285726	60288191	Calcium-binding tetratricopeptide family protein	Molecular Function:calcium ion binding
RC6G0509500	6	60291244	60295502	ATP binding microtubule motor family protein	Biological Process:microtubule-based movement
RC6G0509800	6	60301701	60305105	Leucine-rich receptor-like protein kinase family protein	Biological Process:protein phosphorylation
RC6G0509900	6	60306634	60309810	alpha/beta-Hydrolases superfamily protein	Molecular Function:catalytic activity
RC6G0510000	6	60310890	60312450	ATPase	Biological Process:ATP hydrolysis coupled proton transport
RC6G0510100	6	60313389	60322854	LSD1-like 3	Biological Process:oxidation-reduction process
RC6G0510200	6	60325273	60327994	Transducin/WD40 repeat-like superfamily protein	Molecular Function:protein binding
RC6G0510400	6	60397108	60397686	glyoxal oxidase-related protein	Molecular Function:protein binding
RC6G0510600	6	60400613	60401023	Histone superfamily protein	Cellular Component:nucleosome
RC6G0510700	6	60405553	60411404	Transducin/WD40 repeat-like superfamily protein	Molecular Function:protein binding
RC6G0511200	6	60492753	60493675	Histone superfamily protein	Cellular Component:nucleosome
RC6G0511300	6	60494868	60497153	Transducin/WD40 repeat-like superfamily protein	Molecular Function:protein binding
RC6G0511900	6	60512672	60516235	Basic-leucine zipper (bZIP) transcription factor family protein	Biological Process:regulation of transcription, DNA-templated
RC6G0512100	6	60532038	60536531	IQ-domain 32	Molecular Function:protein binding
RC6G0512200	6	60537408	60542051	Zinc finger C-x8-C-x5-C-x3-H type family protein	Molecular Function:metal ion binding
RC6G0512500	6	60560440	60561788	Protein of unknown function	Biological Process:ATP synthesis coupled proton transport
RC6G0512600	6	60568506	60570536	S-adenosyl-L-methionine-dependent methyltransferases superfamily protein	Molecular Function:methyltransferase activity
RC6G0512700	6	60574654	60576813	IBR domain-containing protein	Biological Process:protein ubiquitination
RC6G0512800	6	60577372	60582707	Transcriptional factor B3 family protein / auxin-responsive factor AUX/IAA-related	Biological Process:regulation of transcription, DNA-templated
RC6G0512900	6	60599568	60599996	SAUR-like auxin-responsive protein family	Biological Process:response to auxin
RC6G0513300	6	60645523	60648896	Pseudouridine synthase/archaeosine transglycosylase-like family protein	Biological Process:sulfate assimilation
RC6G0513400	6	60651797	60659772	5'-3' exoribonuclease 3	Biological Process:nucleobase-containing compound metabolic process
RC6G0513800	6	60676663	60679589	glycosyl hydrolase 9B5	Biological Process:carbohydrate metabolic process
RC6G0514200	6	60687508	60689260	Tetrapyrrole (Corrin/Porphyrin) Methylases	Biological Process:metabolic process
RC6G0514300	6	60689683	60690978	Translation elongation factor EF1A/initiation factor IF2gamma family protein	Molecular Function:GTP binding
RC6G0514600	6	60710066	60714063	winged-helix DNA-binding transcription factor family protein	Biological Process:regulation of transcription, DNA-templated
RC6G0514700	6	60714874	60716283	UDP-glucosyl transferase 78D2	Biological Process:metabolic process
RC6G0514800	6	60717743	60722060	eukaryotic initiation factor 3 gamma subunit family protein	Biological Process:tRNA methylation
RC6G0514900	6	60727448	60729661	C2H2-like zinc finger protein	Molecular Function:nucleic acid binding
RC6G0515300	6	60756506	60759124	hexokinase 3	Biological Process:carbohydrate metabolic process
RC6G0515400	6	60760196	60762027	SNARE-like superfamily protein	Biological Process:protein transport
RC6G0516000	6	60785768	60788700	tubulin beta-1 chain	Biological Process:microtubule-based process
RC6G0516100	6	60790889	60794104	Protein of unknown function	Cellular Component:BRCA1-A complex
RC6G0516400	6	60794823	60801947	Transducin/WD40 repeat-like superfamily protein	Biological Process:protein ubiquitination
RC6G0517700	6	60882781	60883857	THAUMATIN-LIKE PROTEIN 1	Biological Process:oxidation-reduction process
RC6G0517800	6	60885536	60890144	Chaperone protein htpG family protein	Biological Process:protein folding
RC6G0518100	6	60901944	60908213	DEA(D/H)-box RNA helicase family protein	Molecular Function:ATP binding
RC6G0518200	6	60909035	60914948	Transcription elongation factor (TFIIS) family protein	Cellular Component:nucleus
RC6G0518300	6	60916799	60924133	ATP binding microtubule motor family protein	Biological Process:microtubule-based movement
RC6G0518400	6	60930348	60933858	Leucine-rich receptor-like protein kinase family protein	Biological Process:protein phosphorylation
RC6G0518500	6	60938071	60942825	Calcium-dependent lipid-binding (CaLB domain) family protein	Molecular Function:lipid binding
RC6G0518600	6	60979884	60981895	P-glycoprotein 13	Biological Process:transmembrane transport
RC6G0518700	6	60981995	60982300	P-glycoprotein 14	Molecular Function:ATP binding
RC6G0518800	6	60982362	60982997	P-glycoprotein 14	Biological Process:transmembrane transport
RC6G0518900	6	60983179	60986687	cysteine-rich RLK (RECEPTOR-like protein kinase) 8	Biological Process:DNA integration
RC6G0519000	6	60986876	60988981	P-glycoprotein 13	Biological Process:transmembrane transport
RC6G0519200	6	60996652	60998659	P-glycoprotein 13	Biological Process:transmembrane transport
RC6G0519300	6	61005926	61008079	P-glycoprotein 13	Biological Process:transmembrane transport
RC6G0519400	6	61008708	61010372	RAC-like 3	Biological Process:small GTPase mediated signal transduction
RC6G0519500	6	61012107	61018872	VPS35 homolog B	Biological Process:protein transport
RC6G0519600	6	61026915	61029183	Protein kinase superfamily protein	Biological Process:protein phosphorylation
RC6G0519800	6	61032973	61035122	Glutathione S-transferase family protein	Biological Process:cell redox homeostasis
RC6G0520000	6	61052222	61058387	RING/FYVE/PHD zinc finger superfamily protein	Molecular Function:metal ion binding
RC6G0520100	6	61067852	61069959	GDSL-like Lipase/Acylhydrolase superfamily protein	Biological Process:lipid metabolic process
RC6G0520200	6	61083288	61086628	GDSL-like Lipase/Acylhydrolase superfamily protein	Biological Process:lipid metabolic process
RC6G0520400	6	61108585	61110041	SGNH hydrolase-type esterase superfamily protein	Biological Process:lipid metabolic process
RC6G0520600	6	61117278	61118672	E3 ubiquitin ligase SCF complex subunit SKP1/ASK1 family protein	Biological Process:ubiquitin-dependent protein catabolic process
RC6G0520700	6	61118929	61122220	Subtilisin-like serine endopeptidase family protein	Biological Process:proteolysis
RC6G0520900	6	61132228	61133521	Basic-leucine zipper (bZIP) transcription factor family protein	Biological Process:regulation of transcription, DNA-templated
RC6G0521100	6	61147449	61153542	cinnamyl alcohol dehydrogenase 9	Biological Process:oxidation-reduction process
RC6G0521200	6	61155914	61157335	plasma membrane intrinsic protein 3	Biological Process:transmembrane transport
RC6G0521400	6	61184356	61186933	hexokinase 3	Biological Process:carbohydrate metabolic process
RC6G0521500	6	61187977	61190004	SNARE-like superfamily protein	Biological Process:protein transport
RC6G0522000	6	61203139	61205890	ER lumen protein retaining receptor family protein	Biological Process:protein retention in ER lumen
RC6G0522100	6	61207545	61209138	Protein of unknown function	Molecular Function:protein binding
RC6G0522200	6	61210369	61213351	Plant neutral invertase family protein	Molecular Function:catalytic activity
RC6G0522600	6	61270866	61272782	plasma membrane intrinsic protein 3	Biological Process:transmembrane transport
RC6G0522800	6	61285062	61286483	expansin 11	Biological Process:plant-type cell wall organization
RC6G0522900	6	61289184	61291930	Alba DNA/RNA-binding protein	Molecular Function:nucleic acid binding
RC6G0523300	6	61321905	61322446	expansin 11	Biological Process:plant-type cell wall organization
RC6G0523700	6	61346704	61350741	DC1 domain-containing protein	Biological Process:cell redox homeostasis
RC6G0523800	6	61351475	61355532	calcium-dependent protein kinase 29	Biological Process:protein phosphorylation
RC6G0523900	6	61355612	61357879	Pentatricopeptide repeat (PPR) superfamily protein	Molecular Function:protein binding
RC6G0524100	6	61359609	61362922	2-oxoglutarate (2OG) and Fe(II)-dependent oxygenase superfamily protein	Biological Process:oxidation-reduction process
RC6G0524300	6	61370162	61371760	Pentatricopeptide repeat (PPR) superfamily protein	Molecular Function:protein binding
RC6G0524600	6	61391793	61393206	chloroplastic drought-induced stress protein of 32 kD	Biological Process:cell redox homeostasis
RC6G0524800	6	61408182	61413488	Major facilitator superfamily protein	Biological Process:transmembrane transport
RC6G0524900	6	61414800	61418077	phospholipase D delta	Biological Process:phosphatidylcholine metabolic process
RC6G0525200	6	61426799	61432804	ACT-like protein tyrosine kinase family protein	Biological Process:protein phosphorylation
RC6G0525300	6	61433102	61436290	mechanosensitive channel of small conductance-like 6	Biological Process:transmembrane transport
RC6G0525400	6	61437930	61439297	Protein of unknown function	Cellular Component:mediator complex
RC6G0525500	6	61439990	61442811	Ubiquitin-like superfamily protein	Molecular Function:protein binding
RC6G0525600	6	61443071	61445388	HMG (high mobility group) box protein with ARID/BRIGHT DNA-binding domain	Molecular Function:DNA binding
RC6G0526000	6	61452684	61454857	Pseudouridine synthase family protein	Biological Process:RNA modification
RC6G0526100	6	61456114	61460809	alpha-amylase-like 2	Biological Process:carbohydrate metabolic process
RC6G0526400	6	61470309	61473184	rho guanyl-nucleotide exchange factor 1	Molecular Function:Rho guanyl-nucleotide exchange factor activity
RC6G0526500	6	61485552	61490835	Prolyl oligopeptidase family protein	Biological Process:proteolysis
RC6G0526600	6	61491457	61493730	Pseudouridine synthase family protein	Biological Process:RNA modification
RC6G0527000	6	61506385	61511272	TCP-1/cpn60 chaperonin family protein	Biological Process:protein folding
RC6G0527100	6	61514636	61519289	SKU5 similar 5	Biological Process:oxidation-reduction process
RC6G0527300	6	61523993	61526524	repressor of lrx1	Biological Process:tRNA processing
RC6G0527400	6	61527579	61535105	Ubiquitin-like superfamily protein	Molecular Function:protein binding
RC6G0527500	6	61539746	61543614	Zinc-binding alcohol dehydrogenase family protein	Biological Process:oxidation-reduction process
RC6G0527600	6	61545825	61549110	Zinc-binding alcohol dehydrogenase family protein	Biological Process:oxidation-reduction process
RC6G0527700	6	61557598	61561034	Zinc-binding alcohol dehydrogenase family protein	Biological Process:oxidation-reduction process
RC6G0528000	6	61567480	61568899	cold-regulated 47	Biological Process:response to stress
RC6G0528100	6	61571981	61574589	LSD1-like 1	Biological Process:oxidation-reduction process
RC6G0528500	6	61592986	61595763	OPC-8:0 CoA ligase1	Biological Process:metabolic process
RC6G0528800	6	61606979	61610199	FtsH extracellular protease family	Biological Process:proteolysis
RC6G0528900	6	61610201	61610568	BR-signaling kinase 1	Molecular Function:protein binding
RC6G0529000	6	61610570	61614137	BR-signaling kinase 1	Biological Process:protein phosphorylation
RC6G0529400	6	61636725	61641246	Transducin/WD40 repeat-like superfamily protein	Molecular Function:protein binding
RC6G0529800	6	61661027	61666811	Tetratricopeptide repeat (TPR)-like superfamily protein	Molecular Function:protein binding
RC6G0529900	6	61667988	61669514	HXXXD-type acyl-transferase family protein	Molecular Function:transferase activity, transferring acyl groups other than amino-acyl groups
RC6G0530000	6	61675912	61677360	HXXXD-type acyl-transferase family protein	Molecular Function:transferase activity, transferring acyl groups other than amino-acyl groups
RC6G0530200	6	61692532	61696217	Zn-dependent exopeptidases superfamily protein	Biological Process:proteolysis
RC6G0530300	6	61697562	61698995	HXXXD-type acyl-transferase family protein	Molecular Function:transferase activity, transferring acyl groups other than amino-acyl groups
RC6G0530500	6	61712451	61713518	RmlC-like cupins superfamily protein	Molecular Function:nutrient reservoir activity
RC6G0530600	6	61714222	61719462	starch branching enzyme 2.2	Biological Process:carbohydrate metabolic process
RC6G0530700	6	61721059	61724175	zinc knuckle (CCHC-type) family protein	Molecular Function:nucleic acid binding
RC6G0530800	6	61724585	61725518	SWIB/MDM2 domain superfamily protein	Molecular Function:protein binding
RC6G0530900	6	61726449	61730083	F-box family protein	Molecular Function:protein binding
RC6G0531000	6	61730633	61735333	RNAse l inhibitor protein 2	Molecular Function:ATP binding
RC6G0531100	6	61735760	61737967	Plant U-Box 15	Biological Process:protein ubiquitination
RC6G0531200	6	61740403	61745384	BTB/POZ domain-containing protein	Molecular Function:protein binding
RC6G0531300	6	61745625	61747446	Small nuclear ribonucleoprotein family protein	Biological Process:RNA processing
RC6G0531600	6	61766685	61771757	nodulin MtN21 /EamA-like transporter family protein	Cellular Component:integral component of membrane
RC6G0531700	6	61773941	61778549	Protein of unknown function	Biological Process:intra-Golgi vesicle-mediated transport
RC6G0531800	6	61800199	61804573	GDA1/CD39 nucleoside phosphatase family protein	Molecular Function:hydrolase activity
RC6G0532000	6	61811576	61814415	Uncharacterised protein family (UPF0041)	Biological Process:mitochondrial pyruvate transmembrane transport
RC6G0532100	6	61814843	61818216	Uncharacterised protein family (UPF0041)	Biological Process:mitochondrial pyruvate transmembrane transport
RC6G0532500	6	61831841	61837399	glutamate receptor 2.7	Cellular Component:membrane
RC6G0532600	6	61838750	61841163	Protein of unknown function	Molecular Function:nucleic acid binding
RC6G0532900	6	61846960	61849333	glutamate receptor 2.3	Cellular Component:membrane
RC6G0533100	6	61880749	61884062	glutamate receptor 2.8	Cellular Component:membrane
RC6G0533300	6	61920570	61924614	glutamate receptor 2.8	Cellular Component:membrane
RC6G0533600	6	61961484	61967191	histidine kinase 5	Biological Process:phosphorelay signal transduction system
RC6G0533900	6	61975929	61980715	ubiquitin-specific protease 19	Biological Process:protein deubiquitination
RC6G0534000	6	61981431	61983917	F-box family protein	Molecular Function:protein binding
RC6G0534100	6	61984371	61986471	F-box/RNI-like/FBD-like domains-containing protein	Molecular Function:protein binding
RC6G0534400	6	62001573	62003534	hydroxyproline-rich glycoprotein family protein	Molecular Function:protein binding
RC6G0534500	6	62004304	62007254	flavin-dependent monooxygenase 1	Biological Process:oxidation-reduction process
RC6G0534600	6	62018472	62021426	3-ketoacyl-CoA synthase 10	Biological Process:fatty acid biosynthetic process
RC6G0534700	6	62022246	62026317	sterile alpha motif (SAM) domain-containing protein	Molecular Function:protein binding
RC6G0534800	6	62027493	62031542	3beta-hydroxysteroid-dehydrogenase/decarboxylase isoform 2	Biological Process:oxidation-reduction process
RC6G0535000	6	62037748	62039792	myb domain protein 3	Molecular Function:DNA binding
RC6G0535100	6	62041589	62044614	replicon protein A2	Biological Process:DNA recombination
RC6G0535300	6	62053441	62058213	Protein kinase superfamily protein	Biological Process:protein phosphorylation
RC6G0535400	6	62061252	62066454	Translation elongation factor EF1A/initiation factor IF2gamma family protein	Molecular Function:GTP binding
RC6G0535600	6	62074879	62077346	Zinc finger protein 622	Molecular Function:nucleic acid binding
RC6G0535800	6	62090033	62093820	COP9-signalosome 5B	Molecular Function:protein binding
RC6G0536000	6	62105199	62110729	H(+)-ATPase 5	Biological Process:ATP biosynthetic process
RC6G0536100	6	62110981	62112675	Peroxidase superfamily protein	Biological Process:oxidation-reduction process
RC6G0536500	6	62126322	62131484	Protein of unknown function	Biological Process:centromere complex assembly
RC6G0536600	6	62144330	62145589	Protein of unknown function	Cellular Component:SAGA-type complex
RC6G0536900	6	62162028	62165045	Plant calmodulin-binding protein-related	Molecular Function:calmodulin binding
RC6G0537100	6	62167192	62168915	Ribosomal L28 family	Biological Process:translation
RC6G0537200	6	62169619	62173616	pentatricopeptide (PPR) repeat-containing protein / CBS domain-containing protein	Molecular Function:protein binding
RC6G0537300	6	62178485	62179684	Galactose oxidase/kelch repeat superfamily protein	Molecular Function:protein binding
RC6G0537500	6	62194191	62195077	Peptidyl-tRNA hydrolase II (PTH2) family protein	Molecular Function:aminoacyl-tRNA hydrolase activity
RC6G0537700	6	62226295	62229591	exocyst subunit exo70 family protein G1	Biological Process:exocytosis
RC6G0537800	6	62238880	62240630	WRKY DNA-binding protein 11	Biological Process:regulation of transcription, DNA-templated
RC6G0538000	6	62264186	62265450	FAD-dependent oxidoreductase family protein	Biological Process:oxidation-reduction process
RC6G0538100	6	62272559	62275467	rhamnose biosynthesis 1	Molecular Function:catalytic activity
RC6G0538200	6	62279928	62282507	UDP-glycosyltransferase 73B4	Biological Process:metabolic process
RC6G0538300	6	62299724	62300920	UDP-glucosyl transferase 73C7	Biological Process:metabolic process
RC6G0538400	6	62303826	62306183	serine/arginine-rich 22	Molecular Function:nucleic acid binding
RC6G0538500	6	62307925	62311467	cyclic nucleotide-gated channel 14	Biological Process:ion transport
RC6G0538900	6	62335455	62338158	SWAP (Suppressor-of-White-APricot)/surp RNA-binding domain-containing protein	Biological Process:RNA processing
RC6G0539000	6	62350544	62362069	DNA topoisomerase	Biological Process:DNA topological change
RC6G0539100	6	62363129	62367346	oligouridylate binding protein 1B	Molecular Function:nucleic acid binding
RC6G0539200	6	62373362	62376708	Protein kinase protein with adenine nucleotide alpha hydrolases-like domain	Biological Process:protein phosphorylation
RC6G0539500	6	62406369	62408763	protein kinase C-like zinc finger protein	Biological Process:cell redox homeostasis
RC6G0539600	6	62409046	62411624	Protein of unknown function	Cellular Component:nucleus
RC6G0539700	6	62413430	62416371	Leucine-rich repeat protein kinase family protein	Biological Process:protein phosphorylation
RC6G0539800	6	62418879	62419562	Leucine-rich repeat protein kinase family protein	Molecular Function:protein binding
RC6G0540100	6	62458882	62460956	ChaC-like family protein	Biological Process:glutathione catabolic process
RC6G0540400	6	62479541	62482177	terpene synthase 21	Biological Process:metabolic process
RC6G0540500	6	62493342	62495975	N-terminal nucleophile aminohydrolases (Ntn hydrolases) superfamily protein	Biological Process:proteolysis involved in cellular protein catabolic process
RC6G0540800	6	62500457	62506877	arabinose kinase	Molecular Function:ATP binding
RC6G0541200	6	62515447	62515947	SAUR-like auxin-responsive protein family	Biological Process:response to auxin
RC6G0541400	6	62527127	62529096	Nucleotide-diphospho-sugar transferases superfamily protein	Cellular Component:integral component of membrane
RC6G0541500	6	62538675	62541301	basic leucine zipper 9	Biological Process:regulation of transcription, DNA-templated
RC6G0541700	6	62546149	62546709	calmodulin like 43	Molecular Function:calcium ion binding
RC6G0542100	6	62567900	62570243	NAC domain containing protein 38	Biological Process:regulation of transcription, DNA-templated
RC6G0542200	6	62579171	62581307	tRNA (guanine-N-7) methyltransferase	Biological Process:tRNA modification
RC6G0542400	6	62582675	62584297	mitochondrial editing factor 21	Molecular Function:protein binding
RC6G0542500	6	62584409	62586379	Tetratricopeptide repeat (TPR)-like superfamily protein	Molecular Function:protein binding
RC6G0542600	6	62593263	62595510	Protein kinase superfamily protein	Biological Process:protein phosphorylation
RC6G0542800	6	62600484	62601139	hemoglobin 3	Molecular Function:oxygen binding
RC6G0543000	6	62617169	62624489	bromo-adjacent homology (BAH) domain-containing protein	Molecular Function:chromatin binding
RC6G0543100	6	62628453	62642298	helicases	Biological Process:DNA replication
RC6G0543400	6	62678829	62682199	Flavin-binding monooxygenase family protein	Biological Process:oxidation-reduction process
RC6G0543600	6	62686790	62687666	Zinc-binding ribosomal protein family protein	Biological Process:translation
RC6G0543700	6	62688700	62690839	P-loop containing nucleoside triphosphate hydrolases superfamily protein	Molecular Function:GTP binding
RC6G0543800	6	62691731	62698075	adaptin family protein	Biological Process:intracellular protein transport
RC6G0543900	6	62698592	62700333	rna processing factor 2	Molecular Function:protein binding
RC6G0544000	6	62700335	62704124	proline extensin-like receptor kinase 1	Biological Process:protein phosphorylation
RC6G0544100	6	62704502	62706797	Peroxisomal membrane 22 kDa (Mpv17/PMP22) family protein	Cellular Component:integral component of membrane
RC6G0544200	6	62706965	62709762	Tetratricopeptide repeat (TPR)-like superfamily protein	Molecular Function:protein binding
RC6G0544300	6	62709846	62711733	rhomboid-like protein 11	Cellular Component:integral component of membrane
RC6G0544400	6	62713739	62718074	signal peptide peptidase	Cellular Component:integral component of membrane
RC6G0544600	6	62723728	62726883	Sulfite exporter TauE/SafE family protein	Cellular Component:integral component of membrane
RC6G0544800	6	62730941	62733750	La protein 1	Biological Process:RNA processing
RC6G0544900	6	62734940	62740965	Homeodomain-like protein	Molecular Function:DNA binding
RC6G0545000	6	62741324	62744807	aspartate aminotransferase 3	Biological Process:biosynthetic process
RC6G0545100	6	62745307	62749001	aspartate aminotransferase 3	Biological Process:biosynthetic process
RC6G0545200	6	62749730	62750119	Calcium-binding EF-hand family protein	Molecular Function:calcium ion binding
RC6G0545400	6	62757293	62761978	RNA polymerase I-associated factor PAF67	Cellular Component:cytoplasm
RC6G0545600	6	62773896	62776291	D-aminoacid aminotransferase-like PLP-dependent enzymes superfamily protein	Biological Process:metabolic process
RC6G0545700	6	62777352	62779913	ENTH/VHS/GAT family protein	Biological Process:intracellular protein transport
RC6G0545800	6	62779915	62783073	ENTH/VHS/GAT family protein	Biological Process:intracellular protein transport
RC6G0546000	6	62786880	62789974	alpha/beta-Hydrolases superfamily protein	Biological Process:proteolysis
RC6G0546200	6	62807299	62813977	embryonic flower 1 (EMF1)	Biological Process:negative regulation of flower development
RC6G0546300	6	62818543	62820798	D-arabinono-1	Biological Process:oxidation-reduction process
RC6G0546500	6	62826983	62832224	catalytics	Cellular Component:ER membrane protein complex
RC6G0586600	6	65852059	65856857	Protein phosphatase 2A	Cellular Component:protein phosphatase type 2A complex
RC6G0586800	6	65873169	65874872	Pyridoxal phosphate phosphatase-related protein	Molecular Function:phosphatase activity
RC6G0586900	6	65876491	65879949	homeobox gene 1	Biological Process:regulation of transcription, DNA-templated
RC6G0587300	6	65912228	65913463	myb-like transcription factor family protein	Molecular Function:DNA binding
RC6G0587400	6	65958300	65964938	K+ efflux antiporter 6	Biological Process:cation transport
RC6G0587700	6	65977260	65978733	2-oxoglutarate (2OG) and Fe(II)-dependent oxygenase superfamily protein	Biological Process:oxidation-reduction process
RC6G0587800	6	65991599	65993576	calcineurin B-like protein 10	Molecular Function:calcium ion binding
RC6G0587900	6	65993850	65995429	glutamate receptor 2.7	Cellular Component:membrane
RC6G0588000	6	65997421	66001178	glutamate receptor 2.7	Cellular Component:membrane
RC6G0588100	6	66002397	66004039	glutamate receptor 2.7	Cellular Component:membrane
RC6G0588800	6	66024955	66026119	2-oxoglutarate (2OG) and Fe(II)-dependent oxygenase superfamily protein	Biological Process:oxidation-reduction process
RC6G0588900	6	66026904	66032833	Protein kinase superfamily protein	Biological Process:protein phosphorylation
RC6G0589000	6	66034941	66040048	glycine decarboxylase P-protein 1	Biological Process:glycine catabolic process
RC6G0589100	6	66043554	66045781	GATA type zinc finger transcription factor family protein	Biological Process:regulation of transcription, DNA-templated
RC6G0589200	6	66053100	66056265	Galactosyltransferase family protein	Biological Process:protein glycosylation
RC6G0589300	6	66057284	66059462	zinc transporter 4 precursor	Biological Process:metal ion transport
